# Supplementary material for: Brain-associated alterations of Hippo pathway transcription in early maturing Atlantic salmon
Source: BMC Ecol Evol. 2025 May 26;25:53. doi: 10.1186/s12862-025-02398-4 (PMC12105140; doi:10.1186/s12862-025-02398-4)
Supplement: Supplementary file 1 — Supplementary Material 1: Supplementary File 1. Information about the gene probes on the NanoString panel. [file 12862_2025_2398_MOESM1_ESM.xlsx]

## Sheet: EE vs LL_Imm1
Probe Name	Accession #	NS Probe ID	LL	StDev of LL	EE	StDev of EE	LL vs. EE	P value of: LL vs. EE	t-statistic of: LL vs. EE	Lower 95% CI of: LL vs. EE	Upper 95% CI of: LL vs. EE
TLE1b	XM_014169695.1	XM_014169695.1:2951	145.78	8.6	120.28	5.12	1.21	0.00246159	5.29125	1.1	1.33
AMOTL1	XM_014163484.1	XM_014163484.1:3503	12.36	1.92	8.35	1.13	1.48	0.0120826	3.57536	1.12	1.96
RHOAa	XM_014135290.1	XM_014135290.1:998	2303.3	62.62	2090.12	93.56	1.1	0.0141078	3.71369	1.02	1.18
SNAI1	XM_014134685.1	XM_014134685.1:109	19.31	7.25	9.39	3.32	2.06	0.0170777	3.27095	1.17	3.62
LATS1b	XM_014144217.1	XM_014144217.1:4698	42.02	4.39	58.23	9.61	-1.39	0.0188409	-3.42301	0.55	-1.06
ADMc	XM_014126713.1	XM_014126713.1:701	11.49	2.65	7.42	1.43	1.55	0.031767	2.86653	1.05	2.29
ARHGAP32b	XM_014197553.1	XM_014197553.1:2633	234.16	15.07	208.29	12.45	1.12	0.0364095	2.68821	1.01	1.26
MC4Rc	XM_014180569.1	XM_014180569.1:1747	18.35	5.34	29.45	2.45	-1.61	0.0411792	-3.15062	0.39	1
GHa	NM_001123676.1	NM_001123676.1:837	162.11	4025.99	6845.08	7587.39	-42.22	0.0624494	-2.69265	0	1.98
FHAD1	XM_014146077.1	XM_014146077.1:2577	6.51	0.76	5.46	0.52	1.19	0.0645617	2.28057	0.98	1.45
GLHA2b	XM_014209153.1	XM_014209153.1:456	7.93	38.41	64.35	68.22	-8.11	0.0648956	-2.38017	0.01	1.42
CGAb	XM_014209152.1	XM_014209152.1:949	20.1	152.55	222.66	218.46	-11.08	0.0658927	-2.42769	0.01	1.41
FOXP3b	XM_014146362.1	XM_014146362.1:1754	4.07	1.81	6.94	1.58	-1.71	0.065962	-2.37223	0.31	1.1
PCDH18a	XM_014212361.1	XM_014212361.1:224	272.85	23.45	229.45	29.17	1.19	0.0684426	2.27397	0.98	1.45
ARB1	XM_014137515.1	XM_014137515.1:946	20.51	4.86	29.29	5.45	-1.43	0.0693017	-2.25383	0.47	1.05
SIX1	NM_001139628.1	NM_001139628.1:949	27.18	5.92	38.04	7.78	-1.4	0.0745614	-2.15763	0.48	1.07
KDM5Bc	XM_014136221.1	XM_014136221.1:4820	249.41	27.67	211.72	21.87	1.18	0.0751491	2.1505	0.97	1.43
GNRHRb	XM_014201132.1	XM_014201132.1:993	25.34	8.62	14.26	6.11	1.78	0.0757139	2.17685	0.9	3.5
GHb	XM_014204437.1	XM_014204437.1:1012	283.02	5560.93	7677.61	9789.81	-27.13	0.0759302	-2.44492	0	2.71
HIF1A	XM_014210723.1	XM_014210723.1:2811	155.9	2.37	136.07	15.39	1.15	0.0830065	2.51811	0.96	1.36
COF2a	XM_014196474.1	XM_014196474.1:947	6065.71	642.3	6921.68	479.82	-1.14	0.0852741	-2.12665	0.75	1.03
GREB1Lb	XM_014142369.1	XM_014142369.1:6110	65.17	5.91	56.09	6.28	1.16	0.0870823	2.06274	0.96	1.4
CYP26A1b	XM_014155254.1	XM_014155254.1:670	4.26	1.8	7.51	3.71	-1.76	0.090629	-2.01468	0.28	1.17
FSTL3a	XM_014148799.1	XM_014148799.1:1610	20.58	1.1	16.07	3.45	1.28	0.0911462	2.33808	0.91	1.79
GLHA2a	XM_014195502.1	XM_014195502.1:572	38.02	729.19	675.73	959.08	-17.77	0.094278	-2.14497	0	2.33
STK3a	XM_014143284.1	XM_014143284.1:2994	462.44	25.46	424.74	28.4	1.09	0.0957396	1.98995	0.98	1.22
GLHA1	NM_001146456.1	NM_001146456.1:457	22.59	432.11	358.44	645.69	-15.87	0.112097	-1.94298	0	3.27
COL12A1a	XM_014204893.1	XM_014204893.1:4669	80.58	14.92	62.77	14.21	1.28	0.114865	1.85569	0.91	1.81
OTX2c	XM_014144803.1	XM_014144803.1:57	144.35	25.83	117.56	9.82	1.23	0.115282	1.98402	0.92	1.64
SOX9a	XM_014202610.1	XM_014202610.1:190	2666.1	105.21	2285.96	315.96	1.17	0.115907	2.08862	0.92	1.47
MYO10g	XM_014174718.1	XM_014174718.1:337	60.44	6.76	50.09	8.44	1.21	0.11874	1.86626	0.93	1.56
FARP1c	XM_014151196.1	XM_014151196.1:1131	80.79	15.48	66.27	7.56	1.22	0.124544	1.85302	0.91	1.64
DLK1a	XM_014212308.1	XM_014212308.1:1335	483.02	28.28	426.84	51.6	1.13	0.127932	1.87166	0.94	1.36
PITX1a	XM_014198242.1	XM_014198242.1:950	16.34	21.04	39.65	23.2	-2.43	0.130108	-1.76273	0.11	1.5
PRKAR2Ac	XM_014135164.1	XM_014135164.1:2465	413.42	26.84	368.7	38.68	1.12	0.132655	1.79766	0.94	1.34
RXRBAb	XM_014202184.1	XM_014202184.1:2135	942.69	90.69	847.31	65.17	1.11	0.133625	1.74299	0.95	1.3
CTNNB1	NM_001173938.1	NM_001173938.1:1943	14591.6	777.36	13426.9	1024.2	1.09	0.134621	1.76132	0.96	1.23
ETS1c	XM_014162824.1	XM_014162824.1:1773	114.81	18.82	97.3	11.08	1.18	0.134737	1.74854	0.93	1.5
CFL1La	XM_014157965.1	XM_014157965.1:471	34.28	20.16	59.85	18.99	-1.75	0.13479	-1.77774	0.26	1.28
ARHGAP6d	XM_014156305.1	XM_014156305.1:172	15.99	4.47	11.53	2.77	1.39	0.135697	1.74266	0.86	2.24
RHOAg	XM_014167662.1	XM_014167662.1:1664	548.41	25.18	514.82	30.05	1.07	0.138458	1.71749	0.97	1.17
ARHGAP19b	XM_014182728.1	XM_014182728.1:2484	203.37	35.26	168.74	22.93	1.21	0.139562	1.70743	0.91	1.6
OTX2b	XM_014185285.1	XM_014185285.1:1470	471.89	46.24	406.71	61.83	1.16	0.148939	1.68878	0.93	1.45
SIX4	XM_014210729.1	XM_014210729.1:3737	10.58	5.29	16.36	2.99	-1.55	0.159978	-1.73118	0.29	1.44
COF2d	XM_014212307.1	XM_014212307.1:1288	7786.98	329.76	7367.54	403.17	1.06	0.160305	1.61435	0.97	1.15
RND3c	XM_014173486.1	XM_014173486.1:1106	192.41	25.29	171.94	10.4	1.12	0.17092	1.63628	0.92	1.35
FRMD6a	XM_014211509.1	XM_014211509.1:2626	66.92	7.67	58.64	7.24	1.14	0.173652	1.54384	0.92	1.42
CDH2a	XM_014169186.1	XM_014169186.1:223	493.74	35.48	464.38	4.01	1.06	0.179572	1.72902	0.95	1.19
AKAP11a	XM_014173902.1	XM_014173902.1:6476	399.47	28.72	373.66	19.38	1.07	0.179593	1.53636	0.96	1.2
MYO10f	XM_014165760.1	XM_014165760.1:6251	199.68	22.19	182.02	7.32	1.1	0.181337	1.6296	0.92	1.31
PPARB1A	XM_014167444.1	XM_014167444.1:4288	173.52	21.47	155.14	12.21	1.12	0.181719	1.5461	0.93	1.35
EF1Ab	NM_001123629.1	NM_001123629.1:0	19479.9	838.1	18350	1207.79	1.06	0.183697	1.53245	0.96	1.17
STK4	XM_014165828.1	XM_014165828.1:775	267.89	39.96	230.78	30.38	1.16	0.184181	1.50048	0.9	1.5
ARHGEF17b	XM_014215311.1	XM_014215311.1:1440	5.55	2.18	7.62	1.94	-1.37	0.184493	-1.51497	0.43	1.25
RXRAa	XM_014172379.1	XM_014172379.1:5400	41.9	2.24	33.36	8.33	1.26	0.185436	1.67513	0.81	1.94
KLF15d	XM_014135694.1	XM_014135694.1:2317	75.52	10.94	65.05	8.86	1.16	0.185458	1.49665	0.9	1.5
MYO10d	XM_014150467.1	XM_014150467.1:45	1130.09	124.18	988.87	146.01	1.14	0.187134	1.50696	0.91	1.44
CYP26B1a	XM_014156772.1	XM_014156772.1:715	112.46	10.91	143.27	41.15	-1.27	0.187871	-1.61497	0.49	1.26
FSTL3b	XM_014216321.1	XM_014216321.1:1509	13.36	2.97	18.53	6.12	-1.39	0.188449	-1.51715	0.41	1.25
PRKAR2Bc	XM_014152968.1	XM_014152968.1:1506	452.43	34.4	417.86	31.62	1.08	0.193096	1.46607	0.94	1.24
ARHGAP19a	XM_014182722.1	XM_014182722.1:1368	103.83	18.09	86.16	16.98	1.21	0.196667	1.45251	0.87	1.68
FRMD6c	XM_014216100.1	XM_014216100.1:1713	37.17	5.78	32.32	3.84	1.15	0.200626	1.44191	0.9	1.48
FARP1a	XM_014173359.1	XM_014173359.1:4482	386.33	28.09	342.09	48	1.13	0.202916	1.4937	0.9	1.42
WWTR1b	XM_014168664.1	XM_014168664.1:22	171.5	23.44	148.71	21.83	1.15	0.202932	1.43198	0.89	1.49
PGRa	NM_001252363.1	NM_001252363.1:729	11.6	5.25	17.54	2.66	-1.51	0.20384	-1.55763	0.28	1.54
PCDH18c	XM_014194606.1	XM_014194606.1:325	617.85	59.48	558.96	56.11	1.11	0.205695	1.41901	0.92	1.33
RPABC2b	XM_014203767.1	XM_014203767.1:0	216.56	15.54	229.34	5.22	-1.06	0.213622	-1.50953	0.84	1.07
RHOAb	XM_014135189.1	XM_014135189.1:721	1440.98	80.27	1341.69	111.08	1.07	0.215222	1.41202	0.94	1.22
PRKAR1Ab	XM_014209627.1	XM_014209627.1:3673	1283.99	129.47	1178.37	80.58	1.09	0.21822	1.39626	0.93	1.28
LHR/LHCGR	XM_014179976.1	XM_014179976.1:849	28.81	7.5	22.49	6.26	1.28	0.221263	1.36487	0.8	2.04
RHOAc	XM_014146310.1	XM_014146310.1:77	151.72	19.89	132.18	20.4	1.15	0.222416	1.36534	0.89	1.49
CFL1Lb	XM_014180466.1	XM_014180466.1:51	4.72	1.42	6.88	4.12	-1.46	0.222642	-1.39699	0.32	1.45
ARHGAP5b	XR_001330076.1	XR_001330076.1:1615	825.63	26.74	777.84	59.75	1.06	0.223298	1.43711	0.95	1.19
SLC38A6	XM_014210728.1	XM_014210728.1:1558	144.9	20.73	162.81	12.62	-1.12	0.228632	-1.39401	0.71	1.12
KLF15a	XM_014132950.1	XM_014132950.1:2640	86.01	32.65	64.9	8.1	1.33	0.233176	1.42866	0.71	2.48
CDH2b	XM_014123187.1	XM_014123187.1:86	591.85	77.87	537.07	19.98	1.1	0.237892	1.42284	0.89	1.37
RXRAc	XM_014132501.1	XM_014132501.1:2074	59.92	9.56	50.55	12.11	1.19	0.245824	1.3029	0.85	1.66
FSHR	NM_001126230.1	NM_001126230.1:1425	3.82	1.97	5.61	2.49	-1.47	0.249039	-1.27672	0.31	1.48
TLE4b	XM_014216416.1	XM_014216416.1:87	174.56	13.95	164.47	7.45	1.06	0.249296	1.30786	0.94	1.2
MNAT1	XM_014210730.1	XM_014210730.1:318	121.37	20.33	107.8	9.94	1.13	0.249966	1.30589	0.88	1.45
ARHGAP32a	XM_014137384.1	XM_014137384.1:4422	288.3	12.97	263.71	31.88	1.09	0.262279	1.32044	0.88	1.36
MC4Rb	XM_014190362.1	XM_014190362.1:17	12.84	2.69	9.43	5	1.36	0.265429	1.27665	0.7	2.66
ROCK2a	XM_014192160.1	XM_014192160.1:569	387.45	10.41	371.32	22.68	1.04	0.274519	1.25955	0.95	1.15
AMOTb	XM_014138015.1	XM_014138015.1:116	3.67	1.98	5.01	1.2	-1.36	0.277445	-1.21923	0.36	1.49
LEPRa	XM_014123299.1	XM_014123299.1:79	3.67	1.98	5.01	1.2	-1.36	0.277445	-1.21923	0.36	1.49
EF1Aa	NM_001141909.1	NM_001141909.1:0	8538.58	383.48	8198.5	413.39	1.04	0.279221	1.19162	0.95	1.14
GNRHR4b	XM_014124885.1	XM_014124885.1:251	38.94	11.43	30.87	6.75	1.26	0.286024	1.18018	0.76	2.09
FGF14b	XM_014152187.1	XM_014152187.1:2119	124.7	20.67	94.79	48.52	1.32	0.288487	1.22702	0.65	2.68
VGLL3a	XM_014173901.1	XM_014173901.1:1500	26.64	4.74	18.92	8.26	1.41	0.289913	1.23574	0.58	3.4
CADM2Bb	XM_014163653.1	XM_014163653.1:175	889.24	71.28	834.43	61.04	1.07	0.29041	1.15966	0.93	1.23
CEBPBa	NM_001139913.1	NM_001139913.1:105	30.61	9.24	36.65	1.94	-1.2	0.29192	-1.25889	0.53	1.32
ARHGAP6b	XM_014164375.1	XM_014164375.1:14	6.3	4.06	9.63	2.72	-1.53	0.292538	-1.20153	0.25	1.74
SNAIb	NM_001140479.1	NM_001140479.1:1257	30.9	8.22	36.77	4.84	-1.19	0.29434	-1.19356	0.56	1.26
PAX3c	XM_014190806.1	XM_014190806.1:2321	319.53	34.07	286.79	41.11	1.11	0.29838	1.14987	0.87	1.42
AEBP1	XM_014161791.1	XM_014161791.1:4474	34.56	10.65	41.89	2.07	-1.21	0.298584	-1.24166	0.5	1.35
VDRAd	XM_014167996.1	XM_014167996.1:3206	504.84	109.61	434.66	76.42	1.16	0.303772	1.13012	0.83	1.63
GHSRb	XM_014151925.1	XM_014151925.1:1446	25.3	6.36	34.56	21.95	-1.37	0.306346	-1.14934	0.34	1.56
KLF15c	XM_014168045.1	XM_014168045.1:1883	18.06	6.15	12.32	6.43	1.47	0.312146	1.11886	0.61	3.53
RXRBAa	XM_014141731.1	XM_014141731.1:1640	194.04	25.53	174.66	24.48	1.11	0.314682	1.09823	0.87	1.42
GHSRa	XM_014150371.1	XM_014150371.1:721	7.81	1.76	9.82	4.06	-1.26	0.320481	-1.09453	0.46	1.36
GRM6b	XM_014166437.1	XM_014166437.1:186	61.47	13.48	50.91	14.61	1.21	0.326535	1.07707	0.77	1.89
PPARAb	XM_014169858.1	XM_014169858.1:1906	143.71	26.67	124.17	24.27	1.16	0.329554	1.06103	0.81	1.65
RXRBAc	XM_014177327.1	XM_014177327.1:3123	942.98	121.27	869.48	77.02	1.08	0.331737	1.06503	0.89	1.32
ALDH1A2a	XM_014126911.1	XM_014126911.1:466	4.07	1.81	5.17	0.97	-1.27	0.331856	-1.0862	0.43	1.45
MMP13b	XM_014137820.1	XM_014137820.1:559	4.07	1.81	5.17	0.97	-1.27	0.331856	-1.0862	0.43	1.45
PPARGb	XM_014135113.1	XM_014135113.1:82	4.07	1.81	5.17	0.97	-1.27	0.331856	-1.0862	0.43	1.45
ARHGAP6c	XM_014151712.1	XM_014151712.1:3139	80.51	11.13	72.95	9.26	1.1	0.336494	1.04455	0.87	1.41
WNT7Bc	XM_014152727.1	XM_014152727.1:1480	3.82	1.97	5.01	1.2	-1.31	0.338508	-1.05924	0.37	1.55
TEAD3a	XM_014133831.1	XM_014133831.1:1712	110.65	20.98	92.78	24.36	1.19	0.3443	1.03955	0.77	1.84
LEPRb	XM_014168840.1	XM_014168840.1:4180	5.47	3.41	8.21	3.69	-1.5	0.346471	-1.02305	0.24	1.85
CDH2d	XM_014140224.1	XM_014140224.1:1489	1277.15	98.64	1176.9	152.45	1.09	0.347418	1.04326	0.87	1.35
RLN3Ac	XM_014202852.1	XM_014202852.1:1223	55.36	14.4	71.44	37.77	-1.29	0.348391	-1.03191	0.41	1.46
ETS1e	XM_014165442.1	XM_014165442.1:2	4.43	1.71	5.46	0.52	-1.23	0.348499	-1.08581	0.44	1.5
ETS1d	XM_014200641.1	XM_014200641.1:574	30.01	6.73	33.91	2.99	-1.13	0.360624	-1.03577	0.61	1.29
PPM1A	XM_014210734.1	XM_014210734.1:2244	1550.47	144.16	1469.74	72.4	1.05	0.363297	1.00864	0.91	1.22
CADM2A	XM_014198381.1	XM_014198381.1:277	195.9	32.95	217.36	23.05	-1.11	0.37033	-0.986706	0.67	1.21
PPARAa	XM_014124069.1	XM_014124069.1:1937	229.26	31.71	208.77	28.63	1.1	0.372403	0.964727	0.86	1.41
ROCK1b	XM_014140558.1	XM_014140558.1:105	17.22	4.53	14.07	4.69	1.22	0.374075	0.960337	0.71	2.1
SIX6a	XM_014210731.1	XM_014210731.1:1031	42.53	13.91	54.68	25.88	-1.29	0.379113	-0.952334	0.39	1.53
VDRAa	XM_014132120.1	XM_014132120.1:2743	426.86	88.64	376.8	65.52	1.13	0.381271	0.947727	0.81	1.59
COF2b	XM_014199640.1	XM_014199640.1:1300	9978.04	769.16	9570.07	407.35	1.04	0.389112	0.949404	0.92	1.18
COL2A1a	XM_014145553.1	XM_014145553.1:5694	187.03	1109.11	82.46	28.78	2.27	0.389536	0.990607	0.16	31.49
CEBPDb	XM_014191131.1	XM_014191131.1:569	299.45	74.01	357.76	114.01	-1.19	0.393197	-0.926773	0.51	1.37
HTR1F	XM_014173643.1	XM_014173643.1:328	21.69	7.13	27.26	10.59	-1.26	0.395997	-0.916475	0.42	1.51
CYP26A1c	XM_014205392.1	XM_014205392.1:1160	27.44	10.88	33.43	6.77	-1.22	0.397874	-0.930882	0.46	1.48
PAX3a	XM_014139573.1	XM_014139573.1:16	168.04	16.31	149.76	34.37	1.12	0.405487	0.930036	0.76	1.66
LATS2a	XM_014164783.1	XM_014164783.1:4528	71.93	15.89	79.74	4.02	-1.11	0.414521	-0.930942	0.63	1.28
COL1A1b	XM_014192569.1	XM_014192569.1:1568	455.18	134.39	537.43	126.12	-1.18	0.416764	-0.872411	0.52	1.38
EGR1d	XM_014200066.1	XM_014200066.1:323	25.89	9.25	19.24	9.34	1.35	0.417345	0.884401	0.53	3.42
ALDH1A2b	XM_014175666.1	XM_014175666.1:1297	292.88	37.07	274.34	21.7	1.07	0.423719	0.871322	0.87	1.31
TEAD3b	XM_014166078.1	XM_014166078.1:2204	205.18	39.63	187.18	19.19	1.1	0.423948	0.876476	0.82	1.47
ARHGAP6a	XM_014150285.1	XM_014150285.1:3821	55.96	7.45	60.77	8.45	-1.09	0.42843	-0.849841	0.72	1.18
COL12A1b	XM_014144106.1	XM_014144106.1:2546	11.03	6.17	8.83	2.56	1.25	0.430245	0.854823	0.64	2.43
PCNXL4	XM_014210604.1	XM_014210604.1:3581	6.43	3.64	8.58	2.12	-1.34	0.433088	-0.871838	0.26	2.15
ESRRAa	XM_014196428.1	XM_014196428.1:2790	154.51	22.37	168.27	24.14	-1.09	0.437312	-0.831908	0.71	1.2
CDH2c	XM_014191007.1	XM_014191007.1:3047	3933.03	220.85	3685.19	495.42	1.07	0.447042	0.844906	0.84	1.36
GNRH1	XM_014160183.1	XM_014160183.1:74	18.35	6.27	13.61	7.31	1.35	0.448427	0.824576	0.49	3.68
CADM2Ba	XM_014129854.1	XM_014129854.1:517	27.82	8.23	20.36	11.93	1.37	0.449745	0.840468	0.42	4.46
MOB1Ab	XM_014161297.1	XM_014161297.1:61	360.93	20.44	345.12	33.12	1.05	0.451124	0.819207	0.9	1.22
WNT7B	XM_014169868.1	XM_014169868.1:419	10.75	3.08	12.81	3.78	-1.19	0.454605	-0.799323	0.48	1.47
GREB1La	XM_014210245.1	XM_014210245.1:9	85.76	10.72	75.66	20.24	1.13	0.455	0.822961	0.74	1.73
OTX2a	XM_014210818.1	XM_014210818.1:323	25.33	5.27	20.91	8.08	1.21	0.456806	0.816792	0.63	2.32
ZIC1b	NM_001140488.1	NM_001140488.1:707	2015.98	367.02	1587.14	751.13	1.27	0.463225	0.817896	0.5	3.22
COL2A1d	XM_014134054.1	XM_014134054.1:33	127.36	219.19	86.78	10.75	1.47	0.465014	0.83062	0.34	6.38
RLN3Ab	XM_014202846.1	XM_014202846.1:68	271.95	22.73	321.74	158.09	-1.18	0.466011	-0.823289	0.44	1.62
AJUBAa	XM_014156138.1	XM_014156138.1:3470	247.05	18.91	238.4	11.6	1.04	0.474616	0.771508	0.92	1.17
PRKAR2Bb	XM_014147660.1	XM_014147660.1:1380	456.31	11.58	438.34	41.19	1.04	0.479499	0.792562	0.89	1.22
SOX3b	XM_014199709.1	XM_014199709.1:16	711	109.56	647.6	122.57	1.1	0.47952	0.75653	0.8	1.51
WNT8Bb	XM_014155110.1	XM_014155110.1:1297	7.92	2.17	7.02	1.5	1.13	0.482486	0.749264	0.75	1.7
RUNX2	XM_014210599.1	XM_014210599.1:116	4.39	2.6	5.48	0.52	-1.25	0.484076	-0.790141	0.33	1.96
KLF15b	XM_014132138.1	XM_014132138.1:1090	40.4	9.57	34.89	11.67	1.16	0.486449	0.743034	0.7	1.92
SAV1a	XM_014194137.1	XM_014194137.1:1867	13.13	1.44	16.55	13.15	-1.26	0.488041	-0.781407	0.31	2.03
LAPTM4Aa	XM_014143948.1	XM_014143948.1:949	1489.41	145.5	1420.16	128.42	1.05	0.488936	0.73727	0.89	1.24
CGBb/GTHB2	XM_014179923.1	XM_014179923.1:244	4.37	1.9	5.32	1.65	-1.22	0.490712	-0.736722	0.41	1.63
VDRAb/VDR0	XM_014146371.1	XM_014146371.1:2025	259	34.21	238.39	49.78	1.09	0.497689	0.728279	0.81	1.46
FOXO1c	XM_014163663.1	XM_014163663.1:534	54.77	7.88	49.98	10.33	1.1	0.500804	0.720427	0.79	1.52
FGF14a	XM_014163795.1	XM_014163795.1:145	458.69	71.5	385.25	152.35	1.19	0.506854	0.734207	0.56	2.54
MYF5b	XM_014153440.1	XM_014153440.1:728	9.87	2.16	11.44	4.99	-1.16	0.509987	-0.709917	0.49	1.54
TEAD2	XM_014126867.1	XM_014126867.1:2029	263.5	51.9	232.75	63.3	1.13	0.514064	0.701897	0.69	1.85
AESc	XM_014169692.1	XM_014169692.1:2414	1985.07	121.54	1927.84	108.92	1.03	0.514648	0.692458	0.92	1.15
EPSTI1	XM_014173912.1	XM_014173912.1:1120	119.6	19.49	128.68	15.2	-1.08	0.515313	-0.697004	0.71	1.22
CGBa	XM_014126340.1	XM_014126340.1:402	98.84	676.56	230.91	842.47	-2.34	0.515586	-0.69074	0.02	10.07
MOB1B	XM_014128058.1	XM_014128058.1:159	297.87	17.23	283.11	35.44	1.05	0.515994	0.709307	0.86	1.28
WNT8Ab	XM_014199007.1	XM_014199007.1:1059	8.62	2.6	7.59	1.34	1.14	0.519263	0.696838	0.68	1.89
ZIC1a	XM_014181845.1	XM_014181845.1:1571	689.69	79.08	556.72	267.23	1.24	0.519318	0.72127	0.48	3.19
GHSRc	XM_014202065.1	XM_014202065.1:394	4.26	1.8	5.01	1.2	-1.18	0.52102	-0.687065	0.46	1.56
ARB2/AR	XM_014196828.1	XM_014196828.1:113	31.84	0.83	27.92	10.89	1.14	0.521298	0.723285	0.64	2.03
CYP26A1a	XM_014154896.1	XM_014154896.1:54	5.83	1.94	6.77	2.12	-1.16	0.52576	-0.673454	0.49	1.52
MYO10a	XM_014139109.1	XM_014139109.1:6583	156.5	12.63	166.17	27.12	-1.06	0.531508	-0.676844	0.74	1.2
TEAD1a	XM_014126883.1	XM_014126883.1:29	39.32	16.29	31.48	15.88	1.25	0.533293	0.665197	0.53	2.95
TNFSF11	XM_014173909.1	XM_014173909.1:1143	57.06	13.37	69.39	38.26	-1.22	0.533392	-0.674924	0.37	1.84
ARHGAP32d	XM_014214855.1	XM_014214855.1:8	152.05	2.22	155.82	10.69	-1.02	0.541636	-0.680181	0.87	1.09
RND3a	XM_014165494.1	XM_014165494.1:1051	103.05	30.54	93.86	7.93	1.1	0.550146	0.657661	0.7	1.73
ARHGEF17a	XM_014163481.1	XM_014163481.1:9576	277.38	29.63	261.44	39.58	1.06	0.555323	0.629791	0.83	1.35
ASMT	XM_014173895.1	XM_014173895.1:1118	11.24	3.42	17.11	55.1	-1.52	0.55643	-0.653713	0.08	5.08
GADD45Bb	XM_014149394.1	XM_014149394.1:803	142.65	36.18	164.02	65.32	-1.15	0.557464	-0.629301	0.47	1.61
PAX3d	XM_014215104.1	XM_014215104.1:2124	135.49	22.48	127.6	12.75	1.06	0.560688	0.624076	0.81	1.39
ACTB	XM_014194401.1	XM_014194401.1:60	70.55	6.91	74.94	12.48	-1.06	0.56392	-0.619487	0.72	1.23
GNRHR1a	XM_014142277.1	XM_014142277.1:3462	424.98	88.9	371.98	129.65	1.14	0.567224	0.616348	0.63	2.08
ARHGAP32c	XM_014157221.1	XM_014157221.1:6459	157.77	29.66	147.88	18.19	1.07	0.568508	0.607268	0.81	1.4
PRKAR2Bd	XM_014207731.1	XM_014207731.1:1225	301.69	17.15	307.78	10.42	-1.02	0.571724	-0.605966	0.89	1.07
GNRHR1b	XM_014177690.1	XM_014177690.1:275	58.02	9.13	53.49	12.02	1.08	0.572938	0.599577	0.77	1.54
GHR1	XM_014133894.1	XM_014133894.1:197	300.53	42.44	281.32	47.63	1.07	0.576563	0.591395	0.8	1.42
TEAD1c	XM_014125445.1	XM_014125445.1:1514	246.55	28.89	232.57	40.4	1.06	0.582191	0.584419	0.82	1.37
ARHGAP32f	XM_014163003.1	XM_014163003.1:6235	526.62	40.43	511.31	34.14	1.03	0.585377	0.576554	0.9	1.17
FOXO1a	XM_014195874.1	XM_014195874.1:3676	44.12	8.07	50.57	22.56	-1.15	0.586684	-0.590163	0.46	1.66
COL2A1c	XM_014168236.1	XM_014168236.1:6227	104.72	337.23	70.27	30.95	1.49	0.58676	0.595057	0.18	12.59
EGR1b	XM_014198129.1	XM_014198129.1:2613	196.64	143.59	260.23	255.27	-1.32	0.587228	-0.578411	0.22	2.62
DHRS7	XM_014210736.1	XM_014210736.1:1066	159.57	17.89	150.42	27.27	1.06	0.588979	0.575155	0.81	1.38
ETS1b	XM_014214708.1	XM_014214708.1:64	11.72	2.1	12.55	2.13	-1.07	0.589956	-0.569174	0.69	1.27
RXRGAa	XM_014190174.1	XM_014190174.1:261	11.08	5.81	9.51	2.29	1.17	0.590966	0.578428	0.56	2.43
PRKAR1Aa	XM_014179785.1	XM_014179785.1:83	966.42	44.65	947.57	49.86	1.02	0.592418	0.565666	0.93	1.12
AKAP11b	XM_014164979.1	XM_014164979.1:5524	129.54	22.2	119.74	24.2	1.08	0.593015	0.565228	0.76	1.55
RTN1	XM_014210748.1	XM_014210748.1:2401	11714.6	337.96	11496.1	672.85	1.02	0.595221	0.572698	0.93	1.12
NR1I2/PXR	XM_014174162.1	XM_014174162.1:1997	30.67	9.01	33.27	3.1	-1.08	0.595426	-0.579588	0.59	1.44
PPARGc	XM_014168482.1	XM_014168482.1:746	11.62	4.38	9.91	4.49	1.17	0.595681	0.562175	0.57	2.43
GAPDH	NM_001123561.1	NM_001123561.1:421	105.31	208.47	165.52	142.65	-1.57	0.596515	-0.567028	0.07	5.82
CEBPAb	XM_014127824.1	XM_014127824.1:2561	134.8	8.22	139.92	16.77	-1.04	0.597801	-0.567429	0.8	1.16
GNRH	XM_014154458.1	XM_014154458.1:186	8.83	3.94	7.53	1.78	1.17	0.603085	0.560625	0.53	2.59
AESb	XM_014216422.1	XM_014216422.1:3135	2216.9	105.59	2162.15	161.68	1.03	0.604478	0.551887	0.91	1.15
PITX1b	XM_014123791.1	XM_014123791.1:1251	4.37	1.9	5.01	1.2	-1.15	0.607742	-0.546815	0.46	1.66
MYO10b	XM_014193101.1	XM_014193101.1:3833	214.65	35.26	200.53	34.77	1.07	0.609554	0.538915	0.77	1.48
TEAD1b	XM_014175316.1	XM_014175316.1:2659	230.09	34.1	216.91	34.41	1.06	0.612266	0.534757	0.8	1.41
MC4Ra	XM_014140480.1	XM_014140480.1:170	34.96	8.98	38.09	8.22	-1.09	0.614519	-0.531881	0.61	1.39
MC4Rd	XM_014157590.1	XM_014157590.1:116	56.34	16	62.17	16.04	-1.1	0.615088	-0.530203	0.56	1.46
RHOAh	XM_014131927.1	XM_014131927.1:119	572.57	41.26	557.01	42.27	1.03	0.615338	0.529705	0.9	1.18
DLK1b	XM_014154083.1	XM_014154083.1:2272	8.16	3.15	7.16	1.22	1.14	0.617544	0.5418	0.53	2.45
RND3b	XM_014165492.1	XM_014165492.1:1056	235.35	16.46	226.1	30.82	1.04	0.620894	0.52973	0.84	1.28
LIMK2b	XM_014161204.1	XM_014161204.1:2727	62.98	12.54	59.44	5.64	1.06	0.625022	0.526083	0.78	1.44
GRM6c	XM_014134589.1	XM_014134589.1:3259	100.95	18.78	95.38	8.47	1.06	0.630102	0.519166	0.78	1.43
KIF15	XM_014210754.1	XM_014210754.1:621	122.11	11.03	115.42	21.22	1.06	0.631955	0.51634	0.78	1.43
LEPB1	NM_001279134.1	NM_001279134.1:434	6.03	2	5.46	0.52	1.1	0.632118	0.524257	0.61	2
COL2A1b	XM_014135018.1	XM_014135018.1:4650	13.82	53.16	9.55	2.89	1.45	0.632579	0.525557	0.15	13.63
AMOTL2b	XM_014139405.1	XM_014139405.1:2019	8.07	2.32	8.99	3.05	-1.11	0.634473	-0.502499	0.51	1.56
ARHGEF25a	XM_014147068.1	XM_014147068.1:1713	93.96	10.74	88.92	18.51	1.06	0.640423	0.497146	0.78	1.44
ARHGAP19c	XM_014214449.1	XM_014214449.1:1745	78.54	11.13	70.2	28.13	1.12	0.640999	0.507308	0.55	2.26
YAP1	XM_014215593.1	XM_014215593.1:594	34.8	2.53	31.96	10.75	1.09	0.645826	0.504389	0.64	1.86
EGR1c	XM_014212603.1	XM_014212603.1:6	23.87	5.5	21.3	8.86	1.12	0.654891	0.479298	0.58	2.17
GADD45Ba	XM_014216042.1	XM_014216042.1:745	40.83	8.26	43.46	8.78	-1.06	0.661301	-0.460655	0.66	1.33
LAPTM4Ab/LAP4A	NM_001140354.1	NM_001140354.1:2208	1618.41	91.5	1645.08	70.13	-1.02	0.663639	-0.459293	0.9	1.08
ARHGAP6f	XM_014207436.1	XM_014207436.1:103	9.7	1.02	8.91	3.02	1.09	0.663965	0.472138	0.61	1.93
FGF8b	XM_014154007.1	XM_014154007.1:718	172.53	42.11	147.28	77.58	1.17	0.668945	0.462204	0.39	3.48
CGAa	XM_014210156.1	XM_014210156.1:91	4.8	2.12	5.39	1.15	-1.12	0.673891	-0.449645	0.44	1.81
TEAD1d	XM_014148054.1	XM_014148054.1:2094	135.11	16.9	129.28	20.43	1.05	0.676217	0.439472	0.81	1.35
SIX3b	XM_014210714.1	XM_014210714.1:1220	119.51	23.01	132.08	60.18	-1.11	0.676245	-0.446413	0.49	1.69
PCDH18b	XM_014199395.1	XM_014199395.1:263	184.12	21.12	178.75	11.73	1.03	0.677205	0.443727	0.86	1.24
ROCK1a	XM_014191784.1	XM_014191784.1:152	339.28	46.77	325.16	45.75	1.04	0.687406	0.422783	0.81	1.35
FGFRL1	XM_014210759.1	XM_014210759.1:99	45.26	7.91	42.66	9.53	1.06	0.68959	0.420816	0.74	1.52
PHACTR4Bb	XM_014169607.1	XM_014169607.1:141	299.66	23.72	286.74	52.63	1.05	0.690219	0.428467	0.79	1.39
TLE4a	XM_014172558.1	XM_014172558.1:596	170.51	16.7	164.7	21.45	1.04	0.690406	0.419819	0.84	1.28
EDAR	XM_014173897.1	XM_014173897.1:2259	33.47	6.31	31.78	5.44	1.05	0.692475	0.415938	0.76	1.45
AJUBAb	XM_014207022.1	XM_014207022.1:3898	97.59	25.69	92.04	14.37	1.06	0.697354	0.410495	0.73	1.53
SNAI2b	XM_014140125.1	XM_014140125.1:1193	36.39	9.13	33.46	10.14	1.09	0.698634	0.407599	0.64	1.85
RND3d	NM_001140259.1	NM_001140259.1:277	694.75	85.3	673.28	64.16	1.03	0.70039	0.404876	0.85	1.26
PRKCH	XM_014210726.1	XM_014210726.1:1943	15.26	2.84	13.63	6.14	1.12	0.702487	0.412323	0.47	2.68
LIMK1	XM_014162741.1	XM_014162741.1:3508	389.46	14.5	395.49	26.85	-1.02	0.710073	-0.395412	0.88	1.1
PRKAR1Bb	XM_014202711.1	XM_014202711.1:402	1846.66	68.2	1815.64	136.27	1.02	0.710991	0.396088	0.9	1.15
PHACTR4Ba	XM_014200206.1	XM_014200206.1:450	5.32	2.35	6.03	2.83	-1.13	0.714955	-0.382986	0.38	2.05
WNT7Bb	XM_014124504.1	XM_014124504.1:2894	75.07	9.38	70.41	18.74	1.07	0.715337	0.391608	0.63	1.79
SIX6b	XM_014189802.1	XM_014189802.1:2316	14.83	6.9	16.72	5.09	-1.13	0.71624	-0.388255	0.38	2.09
KDM5Bd	XM_014146695.1	XM_014146695.1:38	332.82	47.57	317.94	56.91	1.05	0.716439	0.381527	0.77	1.42
RXRAb	XM_014128611.1	XM_014128611.1:71	127.24	11.23	130.44	12.84	-1.03	0.717829	-0.378913	0.82	1.15
ADMb	XM_014175339.1	XM_014175339.1:702	10.77	8.75	12.63	5.23	-1.17	0.724145	-0.373616	0.26	2.79
CCDC138	XM_014173899.1	XM_014173899.1:929	15.45	2.29	14.82	2.42	1.04	0.728876	0.363369	0.78	1.4
AESa	XM_014150407.1	XM_014150407.1:2271	679.7	30.55	687.65	31.79	-1.01	0.730787	-0.360554	0.91	1.07
MYO10e	XM_014151910.1	XM_014151910.1:7014	292.12	27.59	284.54	32.59	1.03	0.73443	0.355964	0.85	1.24
TLE4c	XM_014172750.1	XM_014172750.1:1535	45.38	8.43	43.5	6.46	1.04	0.735572	0.354801	0.77	1.42
LATS1a	XM_014205037.1	XM_014205037.1:5010	93.23	19.83	88.43	18.78	1.05	0.736372	0.352791	0.72	1.55
WNT8Ba	XM_014206457.1	XM_014206457.1:691	34.27	15.06	37.4	3.65	-1.09	0.737441	-0.365066	0.43	1.96
RHOAf	XM_014166109.1	XM_014166109.1:1138	1626.95	129.37	1592.31	149.75	1.02	0.741695	0.345812	0.87	1.2
PAX3b	XM_014163289.1	XM_014163289.1:1912	60.37	13.92	57.51	7.16	1.05	0.744385	0.347234	0.71	1.55
APOC1b	XM_014155604.1	XM_014155604.1:512	5963.07	1382.55	6284.08	1033.27	-1.05	0.745874	-0.341293	0.64	1.41
STK3b	XM_014178825.1	XM_014178825.1:1	76.09	13.71	73.31	10.39	1.04	0.748213	0.336548	0.78	1.38
SOX3a	XM_014212260.1	XM_014212260.1:0	1038.4	95.06	1013.07	113.88	1.02	0.752776	0.330631	0.85	1.24
MYF5a	NM_001123644.1	NM_001123644.1:438	5.36	1.63	5.01	1.2	1.07	0.753241	0.329537	0.63	1.81
DNAJC15	XM_014173644.1	XM_014173644.1:957	7.79	3.04	7.23	0.97	1.08	0.758224	0.332703	0.52	2.23
RPABC2a	XM_014193251.1	XM_014193251.1:1	789.3	54.85	779.3	30.19	1.01	0.760279	0.323134	0.91	1.13
ARHGEF25c	XM_014167151.1	XM_014167151.1:3122	147.2	17.18	152.99	30.14	-1.04	0.760795	-0.322524	0.69	1.34
FRMD6b	XM_014196585.1	XM_014196585.1:2427	444.01	49.17	427.48	81.51	1.04	0.762152	0.321022	0.75	1.44
CHMP2B	XM_014173900.1	XM_014173900.1:801	197.38	21	192.73	21.32	1.02	0.766856	0.310294	0.84	1.25
ROCK2b	XM_014211022.1	XM_014211022.1:358	94.62	14.49	90.62	20.09	1.04	0.767216	0.31221	0.73	1.49
ARHGAP5a	XM_014194348.1	XM_014194348.1:5214	842.13	67.05	828.66	53.18	1.02	0.767482	0.309909	0.89	1.16
PRKAR2Aa	XM_014131913.1	XM_014131913.1:1832	11.95	3.42	11.17	4.07	1.07	0.768672	0.309031	0.61	1.87
MMP13c	XM_014137819.1	XM_014137819.1:407	14.24	2.89	15.79	8.93	-1.11	0.771916	-0.31307	0.32	2.57
RHOAe	XM_014147561.1	XM_014147561.1:9	4.62	2.24	5.02	1.21	-1.09	0.772371	-0.306349	0.43	1.96
SIX3a	XM_014179983.1	XM_014179983.1:1557	147.19	29.51	156.8	62.73	-1.07	0.774014	-0.304141	0.53	1.67
CEBPDa	NM_001141493.2	NM_001141493.2:964	175.28	70.26	190.39	88.68	-1.09	0.778064	-0.295785	0.45	1.89
VDRAc	XM_014135458.1	XM_014135458.1:1809	141.41	19.81	137.65	14.94	1.03	0.779716	0.293952	0.81	1.3
MYO10c	XM_014204158.1	XM_014204158.1:3536	52.57	4.28	53.48	4.45	-1.02	0.781384	-0.290288	0.84	1.14
FOXO1b	XM_014123816.1	XM_014123816.1:26	6.62	1.08	6.16	2.89	1.08	0.782259	0.297223	0.49	2.35
ARHGAP6e	XM_014174484.1	XM_014174484.1:4990	15.43	3.81	16.28	4.23	-1.06	0.783189	-0.287799	0.59	1.53
ESR1	XM_014205563.1	XM_014205563.1:3177	36.42	10.46	34.43	7.72	1.06	0.786289	0.284162	0.64	1.76
PRKAR2Ba	XM_014125918.1	XM_014125918.1:2016	315.85	35.24	309.54	28.69	1.02	0.790943	0.27747	0.85	1.23
ETS1a	XM_014197824.1	XM_014197824.1:914	22.22	5.39	23.4	6.87	-1.05	0.796107	-0.270181	0.58	1.55
ESRRAb	XM_014129095.1	XM_014129095.1:2941	305.46	18.19	298.66	46.35	1.02	0.802062	0.268698	0.78	1.34
GNRHR4a	XM_014148656.1	XM_014148656.1:1499	26.38	5.4	25.17	8.05	1.05	0.803809	0.261346	0.66	1.66
TDRD9	XM_014210746.1	XM_014210746.1:2725	45.86	9.76	44.1	10.48	1.04	0.807023	0.255648	0.7	1.54
OTX2d	XM_014205787.1	XM_014205787.1:47	5.56	2.45	5.94	0.54	-1.07	0.8112	-0.259366	0.42	2.1
LIMK2a	XM_014170687.1	XM_014170687.1:2658	80.82	6.28	82.55	12.5	-1.02	0.813686	-0.250064	0.77	1.24
ARHGAP32e	XM_014201394.1	XM_014201394.1:5	49.35	9.67	47.78	8.62	1.03	0.814725	0.244872	0.74	1.45
WNT8Aa	XM_014199006.1	XM_014199006.1:155	22.18	5.27	22.97	2.72	-1.04	0.817836	-0.244813	0.65	1.44
MOB1Aa	XM_014171312.1	XM_014171312.1:118	589.79	27.49	582.43	56.13	1.01	0.825255	0.234681	0.87	1.18
ARHGEF25b	XM_014135869.1	XM_014135869.1:2685	193.13	5.85	194.99	14.89	-1.01	0.825654	-0.235411	0.87	1.13
GHRL	NM_001139585.1	NM_001139585.1:396	5.59	3.31	6.03	1.91	-1.08	0.826151	-0.231794	0.38	2.29
KDM5Bb	XM_014132540.1	XM_014132540.1:4662	281.4	9.54	273.66	58.82	1.03	0.827724	0.236454	0.71	1.5
RD3L	XM_014210752.1	XM_014210752.1:1379	4.84	2.72	5.17	0.97	-1.07	0.828133	-0.232232	0.38	2.32
EGR1a	NM_001141824.1	NM_001141824.1:17	402.93	138.46	437.6	315.1	-1.09	0.83713	-0.218977	0.32	2.62
RLN3Aa	XM_014125479.1	XM_014125479.1:2849	5.03	3.3	5.4	1.66	-1.07	0.841297	-0.211515	0.37	2.37
SOX9c	XM_014179186.1	XM_014179186.1:3163	469.17	32.82	464.59	31.29	1.01	0.844218	0.205182	0.89	1.14
PRKAR1Ac	XM_014202328.1	XM_014202328.1:342	515.86	39.17	509.4	49.84	1.01	0.846302	0.202993	0.86	1.19
COL1A2	XM_014178512.1	XM_014178512.1:4396	2306.7	682.77	2422.35	958.44	-1.05	0.846328	-0.203541	0.51	1.77
HPRT1	XM_014212855.1	XM_014212855.1:452	2011.38	72.88	2002.47	49.41	1	0.846488	0.203278	0.95	1.06
PPARGa	NM_001123546.1	NM_001123546.1:2086	18.05	4.55	17.33	5.59	1.04	0.846792	0.201979	0.62	1.75
GRM6a	XM_014133244.1	XM_014133244.1:4216	5.26	1.94	5.01	1.2	1.05	0.852175	0.196232	0.52	2.12
PRKAR2Ad	XM_014146325.1	XM_014146325.1:2743	273.05	13.47	275.68	23.6	-1.01	0.85227	-0.196217	0.87	1.13
SNAIa	XM_014166486.1	XM_014166486.1:248	27.9	7.86	27.09	3.75	1.03	0.855609	0.192904	0.67	1.58
LATS2b	XM_014174046.1	XM_014174046.1:5147	41.52	9.42	40.31	8.11	1.03	0.85666	0.188562	0.69	1.54
FOXP3a	NM_001198847.1	NM_001198847.1:1472	6.71	1.44	6.55	1	1.03	0.861148	0.183708	0.72	1.46
COL1A1a	XM_014204457.1	XM_014204457.1:5684	906.12	292.57	941.7	270.58	-1.04	0.861612	-0.182009	0.56	1.66
SNAI2a	NM_001140203.1	NM_001140203.1:1178	11.57	3.23	10.82	7.93	1.07	0.862819	0.183564	0.38	2.98
KDM5Ba	XM_014167209.1	XM_014167209.1:0	84.79	23.59	89.07	36.37	-1.05	0.862895	-0.181128	0.47	1.91
CEBPAa	NM_001139931.1	NM_001139931.1:915	106.77	21.25	109.27	19.43	-1.02	0.866201	-0.176005	0.7	1.37
APOC1a	XM_014201564.1	XM_014201564.1:264	497.47	164.71	475.96	159.52	1.05	0.870086	0.170795	0.54	2.03
ROCK2d	XR_001320866.1	XR_001320866.1:3478	7.62	2.23	7.37	2.13	1.03	0.871126	0.169405	0.62	1.73
WWTR1a	XM_014123631.1	XM_014123631.1:206	175.71	9.12	177.21	15.6	-1.01	0.87487	-0.16611	0.86	1.14
FGF8a	XM_014202422.1	XM_014202422.1:635	108.59	18.23	103.33	48.5	1.05	0.875054	0.168847	0.41	2.68
PRKAR2Ab	XM_014167675.1	XM_014167675.1:1264	6.57	3.66	6.16	3.24	1.07	0.87614	0.163058	0.39	2.95
AMOTa	XM_014197212.1	XM_014197212.1:4720	163.67	16.81	160.96	26.6	1.02	0.877963	0.161897	0.76	1.35
PRKAR1Ba	XM_014202670.1	XM_014202670.1:383	1744.16	149.9	1720.64	246.82	1.01	0.880214	0.158624	0.8	1.29
RND3e	XM_014150815.1	XM_014150815.1:2042	29.46	9.76	30.34	7.71	-1.03	0.882152	-0.155179	0.6	1.58
FGF2	XM_014212026.1	XM_014212026.1:674	114.52	13.94	116.17	16.78	-1.01	0.883061	-0.153715	0.78	1.25
SAV1b	XR_001330108.1	XR_001330108.1:773	31.63	8.88	32.6	10.37	-1.03	0.886207	-0.149364	0.58	1.63
SIX3c	XM_014158209.1	XM_014158209.1:1186	7.33	0.98	7.14	2.22	1.03	0.887122	0.151152	0.64	1.66
COF2c	XM_014129157.1	XM_014129157.1:1	594.59	29.27	601.52	94.66	-1.01	0.888588	-0.150084	0.77	1.26
ANLNb	XM_014148898.1	XM_014148898.1:1662	18.59	5.04	18.19	2.95	1.02	0.889803	0.145768	0.67	1.55
RHOAd	XM_014145763.1	XM_014145763.1:1243	964.22	34.14	971.48	95	-1.01	0.89357	-0.143059	0.84	1.17
GNRHRa	XM_014161730.1	XM_014161730.1:2848	25.72	3.8	25.31	5.16	1.02	0.898307	0.133678	0.75	1.38
ENOX1	XM_014173914.1	XM_014173914.1:2173	171.93	22.21	168.87	36.66	1.02	0.898492	0.134675	0.7	1.47
AMOTL2a	XM_014123677.1	XM_014123677.1:2716	157.22	13.98	158.34	11.11	-1.01	0.904603	-0.125357	0.86	1.15
SPP2	NM_001123551.1	NM_001123551.1:281	5.63	8.61	5.94	0.54	-1.05	0.917703	-0.112109	0.21	4.31
RLN3Ad	XM_014138792.1	XM_014138792.1:147	5.57	1.99	5.46	0.52	1.02	0.918539	0.109874	0.58	1.79
LRRC9	XM_014210738.1	XM_014210738.1:1811	54.02	3.22	53.62	6.93	1.01	0.918764	0.108027	0.83	1.22
MMP13a	NM_001140524.1	NM_001140524.1:1414	37.34	7.6	36.8	6.97	1.01	0.918971	0.10609	0.72	1.44
ROCK2c	XM_014204608.1	XM_014204608.1:154	5.08	2.02	5.22	1.37	-1.03	0.922043	-0.102698	0.49	1.93
RPS20	NM_001140843.1	NM_001140843.1:214	9579.32	677.59	9544.89	261.28	1	0.929414	0.0944483	0.89	1.13
WNT5B	XM_014208835.1	XM_014208835.1:338	6.89	0.36	6.96	1.67	-1.01	0.929452	-0.0953664	0.7	1.41
CXXC4	XM_014209621.1	XM_014209621.1:35	7.88	1.37	7.66	4.66	1.03	0.931243	0.0926481	0.39	2.69
CYP26B1b	XM_014206393.1	XM_014206393.1:3806	544.98	117.84	557.62	269.18	-1.02	0.943052	-0.076281	0.38	2.54
WNT5A	XM_014134623.1	XM_014134623.1:1733	41.33	12.72	41.9	10.12	-1.01	0.946551	-0.06996	0.6	1.63
CEBPBb	XM_014146703.1	XM_014146703.1:61	5.78	2.96	5.89	2.23	-1.02	0.957683	-0.0556825	0.43	2.27
ADMa	XR_001323797.1	XR_001323797.1:594	6.03	3.34	5.94	0.54	1.01	0.957922	0.0569927	0.46	2.22
PPARB2B	XM_014147251.1	XM_014147251.1:206	35.73	6.83	35.98	6.4	-1.01	0.958741	-0.0539421	0.71	1.39
EF1Ac	XM_014177562.1	XM_014177562.1:75	108.68	12.03	109.07	9.48	-1	0.960381	-0.0518691	0.84	1.19
FARP1b	XM_014165575.1	XM_014165575.1:1382	66.04	11.64	65.71	15.57	1	0.973847	0.0342014	0.69	1.46
SOX9b	XM_014194273.1	XM_014194273.1:216	33.79	6.27	33.58	13.48	1.01	0.9761	0.0317263	0.57	1.76
TLE1a	XM_014160992.1	XM_014160992.1:839	105.92	13.16	106.25	17.6	-1	0.97626	-0.0310726	0.77	1.29
RXRGAb	XM_014139718.1	XM_014139718.1:1569	33.4	8.77	33.25	3.23	1	0.976595	0.0313513	0.63	1.6
COL12A1c	XM_014210332.1	XM_014210332.1:10124	22.15	32.1	22.4	4.66	-1.01	0.981273	-0.025229	0.24	4.02
PPARAc	XM_014152661.1	XM_014152661.1:546	30.21	14.3	29.9	17.92	1.01	0.981865	0.0239005	0.31	3.32
SOX9d	XM_014158399.1	XM_014158399.1:1952	744.27	76.89	743.64	36.4	1	0.988532	0.0152218	0.86	1.17
ANLNa	XM_014124340.1	XM_014124340.1:4609	19.87	11.57	19.96	3.99	-1	0.989711	-0.0138249	0.36	2.78
VGLL3b	XM_014164976.1	XM_014164976.1:736	5.03	3.3	5.01	1.2	1	0.991334	0.011525	0.41	2.45

## Sheet: EE vs LL_Imm2
Probe Name	Accession #	NS Probe ID	LL	StDev of LL	EE	StDev of EE	LL vs. EE	P value of: LL vs. EE	t-statistic of: LL vs. EE	Lower 95% CI of: LL vs. EE	Upper 95% CI of: LL vs. EE
ARHGAP32e	XM_014201394.1	XM_014201394.1:5	37.04	2.06	44.36	1.8	-1.2	0.00229017	-5.31543	0.77	-1.1
KDM5Ba	XM_014167209.1	XM_014167209.1:0	54.76	3.61	79.57	10.21	-1.45	0.00390702	-5.41384	0.57	-1.2
SOX9c	XM_014179186.1	XM_014179186.1:3163	322.55	19.17	397.35	28.23	-1.23	0.00431432	-4.52216	0.72	-1.09
VDRAd	XM_014167996.1	XM_014167996.1:3206	287.46	15.57	245.14	14.24	1.17	0.00711996	4.00657	1.06	1.3
TEAD2	XM_014126867.1	XM_014126867.1:2029	131.65	4.02	155.65	10.48	-1.18	0.00947205	-4.53721	0.76	-1.07
EGR1a	NM_001141824.1	NM_001141824.1:17	547.12	59.9	361.66	70.41	1.51	0.0130035	3.80263	1.12	2.05
CEBPDb	XM_014191131.1	XM_014191131.1:569	318.84	88.25	591.96	146.95	-1.86	0.0151488	-3.37597	0.34	-1.16
COL1A2	XM_014178512.1	XM_014178512.1:4396	2434.19	346.9	3223.89	246.23	-1.32	0.0186328	-3.52181	0.61	-1.06
FOXO1c	XM_014163663.1	XM_014163663.1:534	37.74	8.59	56.68	7.69	-1.5	0.0208399	-3.31343	0.49	-1.1
CEBPDa	NM_001141493.2	NM_001141493.2:964	195.98	67.41	398.4	96.96	-2.03	0.0224096	-3.2285	0.28	-1.16
SNAI2b	XM_014140125.1	XM_014140125.1:1193	32.25	7.48	57.18	17.35	-1.77	0.0240228	-3.09754	0.35	-1.1
COL1A1a	XM_014204457.1	XM_014204457.1:5684	838.17	103.93	1046.92	71.01	-1.25	0.0248513	-3.24807	0.66	-1.03
MMP13b	XM_014137820.1	XM_014137820.1:559	4.23	1.61	1.62	1.06	2.61	0.0289089	3.02109	1.15	5.91
PCDH18c	XM_014194606.1	XM_014194606.1:325	402.47	17.14	372.86	10.7	1.08	0.0303181	2.94504	1.01	1.15
EF1Ab	NM_001123629.1	NM_001123629.1:0	13923.1	722.8	15206.1	371.1	-1.09	0.0351076	-3.04927	0.85	-1.01
LEPB1	NM_001279134.1	NM_001279134.1:434	3.94	0.92	6.54	1.76	-1.66	0.0379908	-2.66895	0.37	-1.02
ARHGEF25c	XM_014167151.1	XM_014167151.1:3122	106.26	18.14	139.64	15.04	-1.31	0.0393888	-2.74843	0.59	-1.02
PPARAa	XM_014124069.1	XM_014124069.1:1937	170.76	3.62	207.15	24.7	-1.21	0.0425242	-3.27322	0.68	-1.01
MC4Ra	XM_014140480.1	XM_014140480.1:170	21.39	6	34.19	6.04	-1.6	0.045886	-2.71216	0.39	1.01
GAPDH	NM_001123561.1	NM_001123561.1:421	45.74	57.79	155.48	86.31	-3.4	0.0465152	-2.58158	0.09	-1.01
CGAa	XM_014210156.1	XM_014210156.1:91	3.93	1.92	7.39	1.1	-1.88	0.0471617	-2.9231	0.27	1.06
EGR1b	XM_014198129.1	XM_014198129.1:2613	507.67	98.58	268.3	116.3	1.89	0.059607	2.54787	0.94	3.79
EDAR	XM_014173897.1	XM_014173897.1:2259	18.53	4.68	12.64	3.19	1.47	0.0693566	2.21275	0.94	2.29
AMOTL1	XM_014163484.1	XM_014163484.1:3503	7.74	1.7	10.37	1.83	-1.34	0.0696819	-2.21313	0.53	1.05
TNFSF11	XM_014173909.1	XM_014173909.1:1143	79.39	14.12	105.13	19.16	-1.32	0.0712167	-2.19403	0.54	1.05
PCDH18b	XM_014199395.1	XM_014199395.1:263	109.22	7.3	87.65	16.15	1.25	0.0758171	2.4025	0.93	1.67
CDH2a	XM_014169186.1	XM_014169186.1:223	306.25	17.29	281.16	16.33	1.09	0.0812626	2.09299	0.98	1.21
SNAIa	XM_014166486.1	XM_014166486.1:248	21.67	5.18	30.48	7.24	-1.41	0.0825219	-2.08373	0.47	1.08
GNRHRa	XM_014161730.1	XM_014161730.1:2848	20	3.65	12.8	4.48	1.56	0.0842009	2.20479	0.89	2.74
LRRC9	XM_014210738.1	XM_014210738.1:1811	31.27	4.57	37.62	1.91	-1.2	0.0871308	-2.31662	0.64	1.07
WNT8Ba	XM_014206457.1	XM_014206457.1:691	17.18	3.62	12.23	3.71	1.41	0.0902482	2.05034	0.92	2.15
LATS1b	XM_014144217.1	XM_014144217.1:4698	27.35	5.72	35.88	4.86	-1.31	0.0913105	-2.11094	0.53	1.09
CYP26A1b	XM_014155254.1	XM_014155254.1:670	5.47	1.15	3.69	1.31	1.48	0.0941143	2.02823	0.9	2.44
FGF14b	XM_014152187.1	XM_014152187.1:2119	70.64	14.08	88.63	9.37	-1.25	0.0956243	-2.07599	0.59	1.08
MNAT1	XM_014210730.1	XM_014210730.1:318	66.87	9.03	78.48	5.2	-1.17	0.0970336	-2.10625	0.69	1.05
PPARGb	XM_014135113.1	XM_014135113.1:82	1.89	0.72	1.23	0.39	1.54	0.097436	1.97518	0.88	2.69
DNAJC15	XM_014173644.1	XM_014173644.1:957	7.97	1.6	5.78	1.65	1.38	0.102643	1.93725	0.9	2.11
ALDH1A2b	XM_014175666.1	XM_014175666.1:1297	300.18	31.27	263.79	21.51	1.14	0.105807	1.92156	0.96	1.35
TLE4a	XM_014172558.1	XM_014172558.1:596	95.53	19.39	62.31	22.15	1.53	0.106002	2.00925	0.85	2.77
RHOAf	XM_014166109.1	XM_014166109.1:1138	1455.32	55.27	1548.82	80.83	-1.06	0.106101	-1.93199	0.86	1.02
ROCK2c	XM_014204608.1	XM_014204608.1:154	1.89	0.86	3.25	0.36	-1.72	0.106157	-2.19989	0.27	1.27
CEBPAb	XM_014127824.1	XM_014127824.1:2561	116.09	13.58	131.32	4.84	-1.13	0.11303	-2.0765	0.73	1.07
ARHGAP6e	XM_014174484.1	XM_014174484.1:4990	8.82	2.28	11.83	2.12	-1.34	0.113215	-1.87925	0.5	1.11
TEAD3a	XM_014133831.1	XM_014133831.1:1712	75.01	5.92	66.2	7.25	1.13	0.115061	1.86499	0.95	1.35
CYP26B1b	XM_014206393.1	XM_014206393.1:3806	265.16	12.61	313.04	52.1	-1.18	0.122489	-2.01638	0.65	1.1
WNT8Bb	XM_014155110.1	XM_014155110.1:1297	5.95	2.45	2.68	2.2	2.22	0.125628	1.86417	0.68	7.28
ESR1	XM_014205563.1	XM_014205563.1:3177	24.56	5.49	34.83	12.42	-1.42	0.137079	-1.76098	0.42	1.17
SOX3a	XM_014212260.1	XM_014212260.1:0	545.04	45.89	596.59	38.2	-1.09	0.13761	-1.73291	0.8	1.04
PCDH18a	XM_014212361.1	XM_014212361.1:224	148.83	15.53	130.27	15.85	1.14	0.144528	1.68317	0.93	1.4
AMOTb	XM_014138015.1	XM_014138015.1:116	2.32	0.76	1.46	0.62	1.58	0.144616	1.67808	0.78	3.2
RTN1	XM_014210748.1	XM_014210748.1:2401	8069.01	356.58	7711.81	248.5	1.05	0.149409	1.67637	0.98	1.12
ETS1b	XM_014214708.1	XM_014214708.1:64	11.18	4.13	7.59	2.21	1.47	0.152976	1.66324	0.81	2.69
ESRRAb	XM_014129095.1	XM_014129095.1:2941	214.42	10.3	236.3	24.91	-1.1	0.157464	-1.70896	0.77	1.06
PRKAR2Ab	XM_014167675.1	XM_014167675.1:1264	1.69	2.59	3.75	1.33	-2.23	0.161645	-1.70926	0.12	1.65
RHOAb	XM_014135189.1	XM_014135189.1:721	957.62	38.37	894.9	61.83	1.07	0.162149	1.65175	0.95	1.2
COL12A1a	XM_014204893.1	XM_014204893.1:4669	42.93	12.42	57.76	6.96	-1.35	0.163402	-1.73207	0.43	1.28
AJUBAa	XM_014156138.1	XM_014156138.1:3470	133.78	9.44	145.79	11.58	-1.09	0.165124	-1.58399	0.8	1.05
EF1Ac	XM_014177562.1	XM_014177562.1:75	97.16	10.51	84.08	11.61	1.16	0.167708	1.58956	0.91	1.46
CYP26A1c	XM_014205392.1	XM_014205392.1:1160	24.12	2.95	19.52	4.54	1.24	0.170049	1.62397	0.86	1.77
ETS1c	XM_014162824.1	XM_014162824.1:1773	104.68	7.97	93.51	11.66	1.12	0.175765	1.56923	0.93	1.35
GHSRa	XM_014150371.1	XM_014150371.1:721	4.43	4.62	8.56	2.31	-1.93	0.177061	-1.6425	0.14	1.85
GADD45Ba	XM_014216042.1	XM_014216042.1:745	34.08	11.28	46.24	8.7	-1.36	0.187225	-1.55021	0.43	1.27
SAV1b	XR_001330108.1	XR_001330108.1:773	25.8	5.63	20.76	4.99	1.24	0.188158	1.48628	0.85	1.81
RPABC2a	XM_014193251.1	XM_014193251.1:1	489.84	39.24	524.67	21.26	-1.07	0.189436	-1.54617	0.83	1.06
AESa	XM_014150407.1	XM_014150407.1:2271	447.59	17.46	484.66	44.76	-1.08	0.190545	-1.5745	0.79	1.08
ETS1e	XM_014165442.1	XM_014165442.1:2	1.47	0.81	2.47	1.12	-1.69	0.19201	-1.47173	0.24	1.48
RHOAh	XM_014131927.1	XM_014131927.1:119	346.07	27.25	323.08	15.87	1.07	0.19339	1.49795	0.95	1.21
ARHGAP6c	XM_014151712.1	XM_014151712.1:3139	37.05	14.17	51.59	3.28	-1.39	0.195794	-1.63688	0.38	1.37
FGF8a	XM_014202422.1	XM_014202422.1:635	82.97	7.52	70.68	15.16	1.17	0.209931	1.48133	0.87	1.59
PAX3d	XM_014215104.1	XM_014215104.1:2124	56.15	8.88	65.36	9.21	-1.16	0.212992	-1.39358	0.65	1.14
RHOAc	XM_014146310.1	XM_014146310.1:77	139.81	7.53	132.09	8.07	1.06	0.213284	1.39488	0.95	1.18
SNAI2a	NM_001140203.1	NM_001140203.1:1178	2.42	2.89	5.55	6.24	-2.29	0.214944	-1.38917	0.09	2.03
CEBPBa	NM_001139913.1	NM_001139913.1:105	29.04	6.17	37.26	11.15	-1.28	0.218293	-1.3866	0.49	1.24
PITX1b	XM_014123791.1	XM_014123791.1:1251	1.68	1.1	1.06	0.07	1.59	0.21964	1.53788	0.61	4.17
ARHGAP6a	XM_014150285.1	XM_014150285.1:3821	33.65	9.64	41.76	5.24	-1.24	0.222378	-1.42835	0.53	1.23
MYO10e	XM_014151910.1	XM_014151910.1:7014	177.53	19.75	198.3	23.24	-1.12	0.222504	-1.36094	0.73	1.1
MOB1Aa	XM_014171312.1	XM_014171312.1:118	405.09	18.67	431.51	34.06	-1.07	0.228226	-1.37933	0.83	1.07
FRMD6c	XM_014216100.1	XM_014216100.1:1713	28.83	8.43	23.06	2.62	1.25	0.230433	1.42176	0.76	2.06
GNRHR4b	XM_014124885.1	XM_014124885.1:251	25.76	7.33	19.71	4.81	1.31	0.237079	1.31801	0.78	2.2
GNRH1	XM_014160183.1	XM_014160183.1:74	8.67	9.71	17.76	8.53	-2.05	0.239856	-1.35741	0.11	2.12
GADD45Bb	XM_014149394.1	XM_014149394.1:803	152.48	19.93	183.59	49.58	-1.2	0.243546	-1.34468	0.57	1.22
ASMT	XM_014173895.1	XM_014173895.1:1118	7.69	2.74	10.35	3.31	-1.35	0.244727	-1.29063	0.41	1.34
PGRa	NM_001252363.1	NM_001252363.1:729	9.34	3.9	12.52	2.06	-1.34	0.244906	-1.35572	0.41	1.36
GNRH	XM_014154458.1	XM_014154458.1:186	4.12	1.42	6.5	4.6	-1.58	0.245487	-1.32026	0.24	1.65
FOXO1a	XM_014195874.1	XM_014195874.1:3676	36.45	3.93	40.75	5.75	-1.12	0.251452	-1.28113	0.71	1.12
PRKAR1Ab	XM_014209627.1	XM_014209627.1:3673	864.22	83.35	942.18	95.44	-1.09	0.255694	-1.25634	0.77	1.09
FGF14a	XM_014163795.1	XM_014163795.1:145	401.88	75.85	457.74	42.51	-1.14	0.255894	-1.30004	0.66	1.16
CYP26A1a	XM_014154896.1	XM_014154896.1:54	2.78	2.69	5.22	3.83	-1.88	0.257386	-1.25313	0.15	1.94
COF2c	XM_014129157.1	XM_014129157.1:1	415.26	28.16	458.74	65.05	-1.1	0.258251	-1.29895	0.73	1.12
STK3a	XM_014143284.1	XM_014143284.1:2994	279.16	31.16	303.02	21.98	-1.09	0.266202	-1.24573	0.78	1.09
SAV1a	XM_014194137.1	XM_014194137.1:1867	7.02	4.01	11.26	5.46	-1.61	0.271592	-1.22774	0.23	1.68
RHOAd	XM_014145763.1	XM_014145763.1:1243	672.31	43.66	630.66	54.98	1.07	0.276732	1.20377	0.93	1.22
OTX2b	XM_014185285.1	XM_014185285.1:1470	280.56	22.61	254.66	36.95	1.1	0.278863	1.22031	0.88	1.37
PPARB1A	XM_014167444.1	XM_014167444.1:4288	122.81	19.35	136.81	8.87	-1.11	0.280193	-1.24718	0.71	1.14
ARHGEF25b	XM_014135869.1	XM_014135869.1:2685	111.22	10.2	119.12	8.4	-1.07	0.283335	-1.18583	0.8	1.08
CGBb/GTHB2	XM_014179923.1	XM_014179923.1:244	2.07	2.23	3.75	1.57	-1.81	0.284835	-1.20612	0.14	2.17
SOX9b	XM_014194273.1	XM_014194273.1:216	14.22	3.56	17.25	2.93	-1.21	0.286506	-1.20201	0.53	1.29
FOXP3a	NM_001198847.1	NM_001198847.1:1472	7.36	1.39	6.11	1.61	1.2	0.287446	1.17977	0.8	1.8
MYO10f	XM_014165760.1	XM_014165760.1:6251	115.03	14.78	125.27	10.2	-1.09	0.290872	-1.17408	0.76	1.11
CDH2c	XM_014191007.1	XM_014191007.1:3047	3082.72	197.59	3233.78	165.25	-1.05	0.295282	-1.15276	0.86	1.06
FOXP3b	XM_014146362.1	XM_014146362.1:1754	6.45	0.96	4.62	2.6	1.4	0.295845	1.22995	0.59	3.31
ARHGAP32a	XM_014137384.1	XM_014137384.1:4422	172.23	23.11	150.45	28.87	1.14	0.301283	1.14682	0.85	1.55
RXRAc	XM_014132501.1	XM_014132501.1:2074	33.92	8.1	40.93	9.99	-1.21	0.305545	-1.12	0.54	1.28
LAPTM4Aa	XM_014143948.1	XM_014143948.1:949	999.16	72.02	1048.83	52.18	-1.05	0.319713	-1.09817	0.85	1.07
KDM5Bd	XM_014146695.1	XM_014146695.1:38	222.71	20.19	210.58	9.97	1.06	0.319904	1.1168	0.92	1.22
SIX1	NM_001139628.1	NM_001139628.1:949	30.28	19.27	41.41	13.2	-1.37	0.325972	-1.09111	0.33	1.62
ACTB	XM_014194401.1	XM_014194401.1:60	59.91	10.05	54.04	5.56	1.11	0.331111	1.07703	0.85	1.45
WNT7B	XM_014169868.1	XM_014169868.1:419	9.84	4.57	6.95	3.56	1.42	0.331467	1.05704	0.61	3.31
PAX3c	XM_014190806.1	XM_014190806.1:2321	169.71	9.46	152.82	27.58	1.11	0.332801	1.11959	0.82	1.5
TEAD3b	XM_014166078.1	XM_014166078.1:2204	121.65	11.67	110.47	15.98	1.1	0.334922	1.06406	0.87	1.39
KIF15	XM_014210754.1	XM_014210754.1:621	56.98	10.2	63.59	2.57	-1.12	0.336747	-1.12353	0.66	1.22
SOX9d	XM_014158399.1	XM_014158399.1:1952	597.2	83.12	649.95	52.18	-1.09	0.338995	-1.0605	0.74	1.15
COL12A1c	XM_014210332.1	XM_014210332.1:10124	10.36	1.91	15.37	12.27	-1.48	0.33916	-1.10978	0.22	2.09
SIX3c	XM_014158209.1	XM_014158209.1:1186	3.19	2.56	2.02	0.24	1.58	0.347579	1.10334	0.42	5.9
RND3d	NM_001140259.1	NM_001140259.1:277	481.29	66.67	520.35	22.7	-1.08	0.351245	-1.06972	0.73	1.17
ARHGAP6d	XM_014156305.1	XM_014156305.1:172	11.41	4.03	9.27	1.77	1.23	0.35307	1.02598	0.7	2.16
CTNNB1	NM_001173938.1	NM_001173938.1:1943	9092.96	709.31	8664.81	489.16	1.05	0.358208	1.00318	0.93	1.19
OTX2d	XM_014205787.1	XM_014205787.1:47	2.38	1.35	3.34	1.5	-1.4	0.360183	-0.992254	0.3	1.71
MYO10b	XM_014193101.1	XM_014193101.1:3833	202.54	23.94	220.78	30.78	-1.09	0.360643	-0.991243	0.73	1.15
DLK1a	XM_014212308.1	XM_014212308.1:1335	240.01	33.31	222.25	12.5	1.08	0.364057	1.02556	0.85	1.37
WNT7Bb	XM_014124504.1	XM_014124504.1:2894	51.49	4.09	48.45	4.94	1.06	0.369643	0.97381	0.91	1.25
FARP1c	XM_014151196.1	XM_014151196.1:1131	54.79	8.03	60.95	9.71	-1.11	0.383069	-0.942713	0.67	1.2
MC4Rc	XM_014180569.1	XM_014180569.1:1747	14.84	5.31	11.96	3.37	1.24	0.392842	0.927433	0.68	2.25
CDH2b	XM_014123187.1	XM_014123187.1:86	348.99	40.26	325.11	34.44	1.07	0.393844	0.918372	0.88	1.31
ETS1a	XM_014197824.1	XM_014197824.1:914	15.4	1.35	13.63	3.74	1.13	0.405658	0.93563	0.75	1.72
MMP13c	XM_014137819.1	XM_014137819.1:407	8.14	2.56	6.57	3.08	1.24	0.410121	0.89273	0.67	2.3
HTR1F	XM_014173643.1	XM_014173643.1:328	11.11	3.69	8.88	4.04	1.25	0.411375	0.891233	0.65	2.39
ROCK2d	XR_001320866.1	XR_001320866.1:3478	5.38	1.38	4.28	1.97	1.26	0.412232	0.894322	0.62	2.56
AEBP1	XM_014161791.1	XM_014161791.1:4474	21.93	9.97	27.78	8.39	-1.27	0.41416	-0.884813	0.4	1.57
AJUBAb	XM_014207022.1	XM_014207022.1:3898	77.87	6.32	71.1	13.45	1.1	0.41519	0.904817	0.83	1.45
GHSRc	XM_014202065.1	XM_014202065.1:394	1.41	1.55	2.07	1.13	-1.46	0.421716	-0.865873	0.22	2.12
MYO10g	XM_014174718.1	XM_014174718.1:337	42.12	12.08	36.45	5.12	1.16	0.431905	0.867317	0.73	1.84
RPABC2b	XM_014203767.1	XM_014203767.1:0	140.72	7.84	147.3	13.57	-1.05	0.432357	-0.854508	0.82	1.11
RND3a	XM_014165494.1	XM_014165494.1:1051	70.27	13.66	76.66	4.55	-1.09	0.433644	-0.88073	0.67	1.26
RXRAa	XM_014172379.1	XM_014172379.1:5400	31.05	8.04	27.67	2.57	1.12	0.43666	0.866793	0.74	1.71
KLF15c	XM_014168045.1	XM_014168045.1:1883	13.68	2.35	15.78	4.92	-1.15	0.436979	-0.850505	0.54	1.38
FRMD6b	XM_014196585.1	XM_014196585.1:2427	527.2	70.23	561.7	32.4	-1.07	0.439035	-0.85757	0.76	1.15
MOB1B	XM_014128058.1	XM_014128058.1:159	209.78	12.57	220.24	21.26	-1.05	0.441164	-0.836641	0.81	1.12
PHACTR4Bb	XM_014169607.1	XM_014169607.1:141	222.95	15.19	237.41	31.71	-1.06	0.441791	-0.843117	0.76	1.16
LATS2b	XM_014174046.1	XM_014174046.1:5147	30.58	3.76	32.36	2.36	-1.06	0.447227	-0.823843	0.79	1.13
GREB1Lb	XM_014142369.1	XM_014142369.1:6110	57.77	3.78	60.11	4.42	-1.04	0.449861	-0.809008	0.85	1.09
AMOTL2a	XM_014123677.1	XM_014123677.1:2716	109.33	9.34	100.83	17.26	1.08	0.452969	0.825307	0.83	1.42
ARHGEF25a	XM_014147068.1	XM_014147068.1:1713	55.7	17.88	64.98	13.29	-1.17	0.458289	-0.80728	0.5	1.46
GRM6b	XM_014166437.1	XM_014166437.1:186	28.15	8.36	24.68	3.38	1.14	0.463299	0.805275	0.72	1.8
VDRAc	XM_014135458.1	XM_014135458.1:1809	109.79	12.39	104.65	5.02	1.05	0.463921	0.806609	0.89	1.24
RD3L	XM_014210752.1	XM_014210752.1:1379	2.6	1.57	3.59	1.39	-1.38	0.46446	-0.78796	0.25	2.07
DLK1b	XM_014154083.1	XM_014154083.1:2272	5.09	2.81	3.75	1.39	1.36	0.467122	0.790608	0.46	3.96
ARHGAP5b	XR_001330076.1	XR_001330076.1:1615	541.2	38.13	561.73	37.11	-1.04	0.469207	-0.772581	0.85	1.09
RXRBAc	XM_014177327.1	XM_014177327.1:3123	535.81	14.97	509.17	61.06	1.05	0.481167	0.792553	0.86	1.29
PPARAb	XM_014169858.1	XM_014169858.1:1906	87.86	15.55	95.54	13.07	-1.09	0.482909	-0.750898	0.69	1.23
PRKAR1Aa	XM_014179785.1	XM_014179785.1:83	719.55	66.1	748.56	40.35	-1.04	0.483172	-0.758183	0.83	1.11
PRKAR2Ba	XM_014125918.1	XM_014125918.1:2016	193.15	28.58	205.94	17.04	-1.07	0.483259	-0.761481	0.74	1.19
LHR/LHCGR	XM_014179976.1	XM_014179976.1:849	16.91	5.16	19.11	1.68	-1.13	0.48344	-0.781931	0.54	1.46
MYO10d	XM_014150467.1	XM_014150467.1:45	624.82	75.55	591.81	52.83	1.06	0.484526	0.747774	0.88	1.27
COL1A1b	XM_014192569.1	XM_014192569.1:1568	374.73	49.59	424.16	147.68	-1.13	0.484598	-0.766589	0.56	1.38
FARP1b	XM_014165575.1	XM_014165575.1:1382	34.82	9.96	39.15	5.29	-1.12	0.487561	-0.75738	0.58	1.37
COF2a	XM_014196474.1	XM_014196474.1:947	4657.75	431.63	4841.1	215.66	-1.04	0.488098	-0.757022	0.84	1.11
VGLL3b	XM_014164976.1	XM_014164976.1:736	2.25	1.13	2.85	1.31	-1.27	0.490112	-0.735246	0.34	1.81
ARHGEF17b	XM_014215311.1	XM_014215311.1:1440	4.6	3.24	3.16	2.74	1.46	0.491885	0.733395	0.39	5.47
RHOAe	XM_014147561.1	XM_014147561.1:9	2.56	1.7	1.88	1.28	1.36	0.495723	0.725075	0.46	4.08
MOB1Ab	XM_014161297.1	XM_014161297.1:61	324.84	22.33	334.41	13.32	-1.03	0.497972	-0.733167	0.87	1.08
FSTL3a	XM_014148799.1	XM_014148799.1:1610	11.14	4.67	13.55	2.63	-1.22	0.499519	-0.745925	0.36	1.9
TDRD9	XM_014210746.1	XM_014210746.1:2725	13.93	5.95	16.75	6.81	-1.2	0.502821	-0.712946	0.43	1.62
GHR1	XM_014133894.1	XM_014133894.1:197	303.05	27.08	315.92	26.25	-1.04	0.507066	-0.705485	0.82	1.12
ADMc	XM_014126713.1	XM_014126713.1:701	6.45	2.32	5.43	1.66	1.19	0.510569	0.699762	0.63	2.24
TLE1a	XM_014160992.1	XM_014160992.1:839	78.7	12.33	72.4	12.16	1.09	0.515177	0.691425	0.8	1.48
WNT5A	XM_014134623.1	XM_014134623.1:1733	30.12	6.5	27.33	6.15	1.1	0.520089	0.68301	0.76	1.59
RND3e	XM_014150815.1	XM_014150815.1:2042	17.84	4.06	19.44	2.87	-1.09	0.521013	-0.68604	0.67	1.27
STK3b	XM_014178825.1	XM_014178825.1:1	54.82	9.38	59.14	9.66	-1.08	0.523054	-0.678002	0.7	1.24
HIF1A	XM_014210723.1	XM_014210723.1:2811	112.85	3.2	107.82	13.63	1.05	0.526001	0.707356	0.85	1.29
ANLNb	XM_014148898.1	XM_014148898.1:1662	15.18	3.69	13.96	0.95	1.09	0.534435	0.688121	0.74	1.6
RXRAb	XM_014128611.1	XM_014128611.1:71	79.23	15.68	85.13	10.5	-1.07	0.545993	-0.644937	0.7	1.24
GLHA2b	XM_014209153.1	XM_014209153.1:456	33.97	53.7	13.28	83.58	2.56	0.548341	0.643349	0.04	147.15
FARP1a	XM_014173359.1	XM_014173359.1:4482	244.49	11.47	237.03	19.65	1.03	0.548821	0.645318	0.9	1.18
KDM5Bb	XM_014132540.1	XM_014132540.1:4662	172.78	43.65	155.84	33.53	1.11	0.549068	0.635736	0.73	1.68
SIX3a	XM_014179983.1	XM_014179983.1:1557	105.72	17.62	99.33	11.83	1.06	0.555316	0.62788	0.82	1.37
ARHGAP32c	XM_014157221.1	XM_014157221.1:6459	101.83	9.47	105.75	8.41	-1.04	0.558925	-0.619753	0.82	1.13
KLF15b	XM_014132138.1	XM_014132138.1:1090	18.77	5.29	21.26	5.51	-1.13	0.562953	-0.612069	0.52	1.49
WNT5B	XM_014208835.1	XM_014208835.1:338	3.18	0.72	4.02	3.08	-1.26	0.563201	-0.63554	0.25	2.55
PRKAR1Bb	XM_014202711.1	XM_014202711.1:402	1135.92	130.72	1086.6	100.4	1.05	0.565254	0.610389	0.87	1.26
EGR1d	XM_014200066.1	XM_014200066.1:323	14.22	3.21	15.3	1.51	-1.08	0.565706	-0.623466	0.67	1.29
EGR1c	XM_014212603.1	XM_014212603.1:6	15.15	5.44	17.27	3.41	-1.14	0.566661	-0.615623	0.49	1.58
RPS20	NM_001140843.1	NM_001140843.1:214	6716.6	492.67	6881.96	193.49	-1.02	0.56786	-0.623282	0.86	1.11
PRKAR2Bc	XM_014152968.1	XM_014152968.1:1506	300.4	19.74	289.02	31.41	1.04	0.568521	0.611338	0.87	1.24
MMP13a	NM_001140524.1	NM_001140524.1:1414	42.21	29.75	35.74	4.58	1.18	0.575416	0.619556	0.5	2.78
LEPRb	XM_014168840.1	XM_014168840.1:4180	4.3	2.46	3.17	2.93	1.36	0.580241	0.588552	0.36	5.11
AMOTL2b	XM_014139405.1	XM_014139405.1:2019	5.64	2.96	4.72	1.56	1.19	0.58167	0.589249	0.52	2.76
KLF15a	XM_014132950.1	XM_014132950.1:2640	44.14	12.12	38.29	14.36	1.15	0.587343	0.580982	0.58	2.28
LAPTM4Ab/LAP4A	NM_001140354.1	NM_001140354.1:2208	1132.84	133.71	1093	37.32	1.04	0.588764	0.593858	0.86	1.26
ROCK1b	XM_014140558.1	XM_014140558.1:105	12.49	2.84	11.07	4.2	1.13	0.589882	0.575908	0.63	2.02
NR1I2/PXR	XM_014174162.1	XM_014174162.1:1997	25.02	3.87	26.74	5.14	-1.07	0.590883	-0.568948	0.69	1.26
YAP1	XM_014215593.1	XM_014215593.1:594	28.07	6.84	24.26	12.06	1.16	0.593651	0.574532	0.57	2.34
CGAb	XM_014209152.1	XM_014209152.1:949	73.78	123.17	31.15	214.95	2.37	0.597557	0.562406	0.05	122.01
EPSTI1	XM_014173912.1	XM_014173912.1:1120	182.54	51.7	203.01	58.06	-1.11	0.6003	-0.553012	0.55	1.47
FSTL3b	XM_014216321.1	XM_014216321.1:1509	19.68	31.43	14.79	8.47	1.33	0.601007	0.563402	0.33	5.45
VDRAa	XM_014132120.1	XM_014132120.1:2743	241.95	19.25	248.3	11.85	-1.03	0.603198	-0.555191	0.86	1.11
MC4Rd	XM_014157590.1	XM_014157590.1:116	30.26	6.09	32.71	6.35	-1.08	0.603916	-0.547561	0.64	1.33
WNT8Aa	XM_014199006.1	XM_014199006.1:155	17.95	5.12	19.46	3.2	-1.08	0.616622	-0.532021	0.62	1.36
LIMK1	XM_014162741.1	XM_014162741.1:3508	272.21	25.6	264.18	16.86	1.03	0.619911	0.527233	0.89	1.19
AMOTa	XM_014197212.1	XM_014197212.1:4720	108.01	18.13	113.72	12.27	-1.05	0.625714	-0.51818	0.74	1.23
PAX3b	XM_014163289.1	XM_014163289.1:1912	24.11	4.73	21.66	7.71	1.11	0.626745	0.521528	0.63	1.97
LIMK2a	XM_014170687.1	XM_014170687.1:2658	60.48	3.95	63.69	11.14	-1.05	0.628248	-0.526494	0.7	1.3
ANLNa	XM_014124340.1	XM_014124340.1:4609	15.26	6.06	12.82	7.5	1.19	0.628439	0.512253	0.5	2.86
CYP26B1a	XM_014156772.1	XM_014156772.1:715	71.61	25.54	64.84	8.13	1.1	0.63173	0.520203	0.6	2.03
ARHGAP6b	XM_014164375.1	XM_014164375.1:14	6.06	1.79	4.99	4.05	1.21	0.632939	0.512977	0.43	3.46
ARHGAP5a	XM_014194348.1	XM_014194348.1:5214	549.86	7.6	562.62	47.98	-1.02	0.633844	-0.525642	0.85	1.12
ADMb	XM_014175339.1	XM_014175339.1:702	10.3	2.63	12.22	7.98	-1.19	0.634023	-0.514611	0.29	2.43
CGBa	XM_014126340.1	XM_014126340.1:402	144.68	351.65	313.61	2557.63	-2.17	0.634362	-0.510988	0.01	30.87
PPARGa	NM_001123546.1	NM_001123546.1:2086	9.27	2.87	10.09	2.08	-1.09	0.635632	-0.500492	0.6	1.42
TEAD1d	XM_014148054.1	XM_014148054.1:2094	96.59	10.46	92.56	12.99	1.04	0.636955	0.498347	0.84	1.3
ARHGAP32b	XM_014197553.1	XM_014197553.1:2633	138.11	24.73	147.57	29.46	-1.07	0.645182	-0.486303	0.66	1.33
HPRT1	XM_014212855.1	XM_014212855.1:452	1469.03	68.27	1497.58	99.15	-1.02	0.646017	-0.485897	0.89	1.09
ARHGAP6f	XM_014207436.1	XM_014207436.1:103	7.6	3.62	8.65	1.69	-1.14	0.64813	-0.493331	0.38	2.02
WWTR1b	XM_014168664.1	XM_014168664.1:22	133.35	23.7	139.87	12.52	-1.05	0.652556	-0.482082	0.72	1.26
ESRRAa	XM_014196428.1	XM_014196428.1:2790	96.69	15.69	102.08	17.81	-1.06	0.652615	-0.473476	0.71	1.27
PHACTR4Ba	XM_014200206.1	XM_014200206.1:450	3.94	2.77	4.86	2.42	-1.23	0.656261	-0.472625	0.26	2.55
GHb	XM_014204437.1	XM_014204437.1:1012	2168.88	15761.5	563.11	14299.6	3.85	0.6578	0.466191	0	6529.5
TEAD1b	XM_014175316.1	XM_014175316.1:2659	119.02	19.92	124.3	8.23	-1.04	0.658042	-0.477974	0.72	1.28
CADM2A	XM_014198381.1	XM_014198381.1:277	141.08	13.47	145.03	10.31	-1.03	0.65928	-0.464999	0.84	1.13
FHAD1	XM_014146077.1	XM_014146077.1:2577	3.77	3.37	3.25	0.36	1.16	0.662873	0.478749	0.43	3.1
RLN3Ab	XM_014202846.1	XM_014202846.1:68	237.15	42.06	249.36	32.33	-1.05	0.664782	-0.457393	0.72	1.26
VGLL3a	XM_014173901.1	XM_014173901.1:1500	15.12	5.73	13.62	4.65	1.11	0.669429	0.448679	0.61	2.02
RLN3Ad	XM_014138792.1	XM_014138792.1:147	2.25	0.41	2.65	1.94	-1.18	0.671741	-0.462311	0.27	2.64
SIX3b	XM_014210714.1	XM_014210714.1:1220	105.34	35.91	93.91	35.59	1.12	0.671899	0.445045	0.58	2.18
PRKAR2Aa	XM_014131913.1	XM_014131913.1:1832	7.67	3.64	6.71	2	1.14	0.672647	0.449224	0.5	2.61
RXRBAb	XM_014202184.1	XM_014202184.1:2135	648.7	17.27	635.35	56.37	1.02	0.682228	0.445034	0.88	1.18
ROCK2a	XM_014192160.1	XM_014192160.1:569	282.68	18.48	276.59	22.04	1.02	0.68696	0.424148	0.9	1.17
RLN3Ac	XM_014202852.1	XM_014202852.1:1223	38.96	10.84	41.67	6.25	-1.07	0.687875	-0.428915	0.6	1.45
PITX1a	XM_014198242.1	XM_014198242.1:950	23.58	33.18	14.91	36.5	1.58	0.688533	0.421063	0.1	26.06
FGFRL1	XM_014210759.1	XM_014210759.1:99	36.26	10.06	38.47	4.88	-1.06	0.688562	-0.428324	0.64	1.38
STK4	XM_014165828.1	XM_014165828.1:775	130.01	19.65	136.28	22.91	-1.05	0.689996	-0.418854	0.71	1.27
ADMa	XR_001323797.1	XR_001323797.1:594	2.04	1.46	2.47	1.95	-1.21	0.692179	-0.415575	0.25	2.73
GHa	NM_001123676.1	NM_001123676.1:837	1516.96	13238	444.67	10824.6	3.41	0.692356	0.41532	0	6784.28
GRM6a	XM_014133244.1	XM_014133244.1:4216	3.18	2.43	2.6	2.12	1.22	0.694663	0.412666	0.35	4.27
OTX2a	XM_014210818.1	XM_014210818.1:323	8.53	1.77	9.24	3.76	-1.08	0.698957	-0.410099	0.53	1.59
DHRS7	XM_014210736.1	XM_014210736.1:1066	133.44	23.17	139.64	23.22	-1.05	0.711274	-0.388197	0.71	1.29
SIX6b	XM_014189802.1	XM_014189802.1:2316	7.84	1.16	7.08	2.98	1.11	0.715691	0.394711	0.49	2.5
RHOAa	XM_014135290.1	XM_014135290.1:998	1677.5	57.54	1696.22	79.26	-1.01	0.716134	-0.38308	0.92	1.07
TLE4b	XM_014216416.1	XM_014216416.1:87	102.45	15.29	99.14	8.93	1.03	0.718076	0.382443	0.81	1.31
AESc	XM_014169692.1	XM_014169692.1:2414	1065.29	146.85	1106.12	162.4	-1.04	0.720566	-0.375119	0.74	1.25
MYF5a	NM_001123644.1	NM_001123644.1:438	1.41	0.97	1.62	0.9	-1.15	0.720991	-0.374387	0.34	2.23
PRKCH	XM_014210726.1	XM_014210726.1:1943	12.94	8.89	11.04	7.64	1.17	0.721567	0.373731	0.39	3.5
ALDH1A2a	XM_014126911.1	XM_014126911.1:466	3.02	3.94	3.84	2.53	-1.27	0.722334	-0.37326	0.15	4.15
ZIC1a	XM_014181845.1	XM_014181845.1:1571	572.5	60	554.08	76.31	1.03	0.727665	0.366903	0.82	1.3
ARHGAP19a	XM_014182722.1	XM_014182722.1:1368	68.97	12.8	65.26	15.19	1.06	0.728509	0.364871	0.72	1.56
GNRHR4a	XM_014148656.1	XM_014148656.1:1499	11.81	4.43	12.79	2.13	-1.08	0.731429	-0.368898	0.46	1.84
OTX2c	XM_014144803.1	XM_014144803.1:57	56.67	13.08	59.75	12.28	-1.05	0.733083	-0.357888	0.65	1.39
PRKAR1Ba	XM_014202670.1	XM_014202670.1:383	1007.33	115.38	969.89	187.62	1.04	0.734563	0.358112	0.79	1.36
KLF15d	XM_014135694.1	XM_014135694.1:2317	63.58	11.62	61.13	6.78	1.04	0.737867	0.355059	0.77	1.41
CADM2Bb	XM_014163653.1	XM_014163653.1:175	690.72	62.64	712.06	106.71	-1.03	0.739239	-0.351472	0.78	1.21
AKAP11b	XM_014164979.1	XM_014164979.1:5524	70.21	16.58	65.47	24.88	1.07	0.743953	0.343011	0.64	1.81
TLE1b	XM_014169695.1	XM_014169695.1:2951	74.87	8.34	71.84	15.9	1.04	0.744178	0.346767	0.75	1.45
ROCK2b	XM_014211022.1	XM_014211022.1:358	61.13	12.76	63.64	5.44	-1.04	0.744244	-0.349824	0.67	1.38
MC4Rb	XM_014190362.1	XM_014190362.1:17	7.02	1.1	7.43	2.5	-1.06	0.744936	-0.344797	0.6	1.49
COL12A1b	XM_014144106.1	XM_014144106.1:2546	9.52	4.15	10.66	6.22	-1.12	0.745612	-0.339786	0.38	2.1
PCNXL4	XM_014210604.1	XM_014210604.1:3581	2.68	1.17	3.19	3.7	-1.19	0.746336	-0.343449	0.2	3.46
ARB1	XM_014137515.1	XM_014137515.1:946	16.2	7.51	17.46	2.72	-1.08	0.747215	-0.345501	0.47	1.84
APOC1a	XM_014201564.1	XM_014201564.1:264	384.48	213.63	421.55	98.07	-1.1	0.747518	-0.342274	0.43	1.92
COF2b	XM_014199640.1	XM_014199640.1:1300	6075.41	389.75	5955.27	609.88	1.02	0.750037	0.336263	0.88	1.19
SOX3b	XM_014199709.1	XM_014199709.1:16	336.64	25.44	328.94	39.47	1.02	0.756257	0.327511	0.85	1.23
GLHA2a	XM_014195502.1	XM_014195502.1:572	244.53	888.02	111	2480.95	2.2	0.756895	0.325633	0	1124.17
ETS1d	XM_014200641.1	XM_014200641.1:574	25.26	12.96	23.05	5.15	1.1	0.757072	0.330711	0.51	2.37
GRM6c	XM_014134589.1	XM_014134589.1:3259	61.62	5.24	58.64	16.92	1.05	0.757638	0.333312	0.65	1.69
ARHGAP32d	XM_014214855.1	XM_014214855.1:8	96.28	15.54	100.1	17.63	-1.04	0.758412	-0.322051	0.7	1.31
APOC1b	XM_014155604.1	XM_014155604.1:512	5306.62	1651.97	5584.4	163.72	-1.05	0.763388	-0.329067	0.58	1.56
FOXO1b	XM_014123816.1	XM_014123816.1:26	4.12	0.95	4.39	1.34	-1.07	0.764679	-0.3146	0.56	1.58
PRKAR2Ad	XM_014146325.1	XM_014146325.1:2743	184.7	14.21	180.09	26.4	1.03	0.769762	0.310154	0.82	1.29
TEAD1a	XM_014126883.1	XM_014126883.1:29	19.88	8.75	21.18	2.79	-1.07	0.770284	-0.314134	0.5	1.78
CCDC138	XM_014173899.1	XM_014173899.1:929	6.78	6.21	5.78	4.41	1.17	0.779419	0.293054	0.29	4.76
WNT8Ab	XM_014199007.1	XM_014199007.1:1059	4.07	2.2	4.6	3.97	-1.13	0.779938	-0.292349	0.3	2.6
RND3c	XM_014173486.1	XM_014173486.1:1106	115.29	10.42	117.84	14.41	-1.02	0.787343	-0.283138	0.8	1.19
PPARB2B	XM_014147251.1	XM_014147251.1:206	20.84	5.62	21.94	6.75	-1.05	0.790026	-0.27867	0.59	1.53
SLC38A6	XM_014210728.1	XM_014210728.1:1558	78.46	17.61	75.61	11.12	1.04	0.790518	0.279093	0.74	1.46
FGF8b	XM_014154007.1	XM_014154007.1:718	141.17	17.57	138.41	9.83	1.02	0.791065	0.280174	0.84	1.24
RND3b	XM_014165492.1	XM_014165492.1:1056	148.93	11.98	146	19.23	1.02	0.800666	0.265971	0.84	1.24
FRMD6a	XM_014211509.1	XM_014211509.1:2626	49.88	9.72	48.54	4.57	1.03	0.800845	0.267105	0.77	1.36
AKAP11a	XM_014173902.1	XM_014173902.1:6476	328.03	32.69	333.65	28.72	-1.02	0.802546	-0.261555	0.83	1.16
GREB1La	XM_014210245.1	XM_014210245.1:9	57.68	5.24	59.91	16.27	-1.04	0.803347	-0.26769	0.61	1.51
CHMP2B	XM_014173900.1	XM_014173900.1:801	159.08	16.62	161.42	5.3	-1.01	0.804609	-0.266303	0.83	1.17
SOX9a	XM_014202610.1	XM_014202610.1:190	1789.49	102.07	1754.79	241.94	1.02	0.807179	0.260664	0.83	1.26
GNRHR1b	XM_014177690.1	XM_014177690.1:275	42.59	9.33	41.36	3.64	1.03	0.808307	0.259372	0.72	1.48
RUNX2	XM_014210599.1	XM_014210599.1:116	2.94	2.7	2.65	0.89	1.11	0.816313	0.247657	0.35	3.49
CFL1Lb	XM_014180466.1	XM_014180466.1:51	5.27	2.35	4.78	3.14	1.1	0.821626	0.237849	0.35	3.43
GNRHR1a	XM_014142277.1	XM_014142277.1:3462	386.28	44.96	392.63	31.97	-1.02	0.822992	-0.234698	0.82	1.18
SIX6a	XM_014210731.1	XM_014210731.1:1031	34.45	4.41	32.19	16.3	1.07	0.825512	0.238437	0.43	2.64
MYO10c	XM_014204158.1	XM_014204158.1:3536	50.7	4.77	49.49	9.53	1.02	0.826134	0.233252	0.77	1.37
ARHGAP19b	XM_014182728.1	XM_014182728.1:2484	159.82	32.31	155.77	21.28	1.03	0.829716	0.225931	0.77	1.37
ARHGEF17a	XM_014163481.1	XM_014163481.1:9576	167.15	29.53	163.12	21.18	1.02	0.829733	0.225528	0.78	1.35
PPM1A	XM_014210734.1	XM_014210734.1:2244	988.13	29.14	982.1	46.77	1.01	0.834244	0.22034	0.94	1.08
WWTR1a	XM_014123631.1	XM_014123631.1:206	159.76	13.89	157.77	11.87	1.01	0.83498	0.217798	0.87	1.17
PRKAR1Ac	XM_014202328.1	XM_014202328.1:342	317.29	60.76	309.02	51.72	1.03	0.840532	0.210292	0.74	1.42
PRKAR2Ac	XM_014135164.1	XM_014135164.1:2465	258.49	41.99	251.01	65.86	1.03	0.847179	0.202676	0.71	1.49
RXRBAa	XM_014141731.1	XM_014141731.1:1640	133.24	20.52	136.69	32.05	-1.03	0.849963	-0.198333	0.7	1.36
CFL1La	XM_014157965.1	XM_014157965.1:471	49.35	32.91	46.01	18.81	1.07	0.852679	0.194226	0.42	2.71
SNAI1	XM_014134685.1	XM_014134685.1:109	10.61	3.46	10.94	1.36	-1.03	0.852775	-0.197847	0.63	1.49
FGF2	XM_014212026.1	XM_014212026.1:674	91.98	12.79	93.69	11.54	-1.02	0.853349	-0.193072	0.77	1.25
ARHGAP19c	XM_014214449.1	XM_014214449.1:1745	49.33	2.22	50.2	8.98	-1.02	0.853617	-0.198872	0.74	1.3
RXRGAb	XM_014139718.1	XM_014139718.1:1569	27.44	7.48	26.74	2.73	1.03	0.856528	0.192916	0.67	1.57
PPARAc	XM_014152661.1	XM_014152661.1:546	37.31	8.85	38.82	12.68	-1.04	0.856912	-0.188957	0.56	1.65
TLE4c	XM_014172750.1	XM_014172750.1:1535	32.46	3.88	31.47	9.77	1.03	0.864011	0.182996	0.6	1.77
PRKAR2Bd	XM_014207731.1	XM_014207731.1:1225	214.93	24.42	218.19	27.03	-1.02	0.866752	-0.175201	0.79	1.23
MYO10a	XM_014139109.1	XM_014139109.1:6583	119.13	30	116.64	22.1	1.02	0.888531	0.146508	0.7	1.48
CXXC4	XM_014209621.1	XM_014209621.1:35	3.82	4.43	4.15	2.34	-1.09	0.891256	-0.144782	0.18	4.65
COL2A1d	XM_014134054.1	XM_014134054.1:33	109.89	262.69	100.65	103.21	1.09	0.896197	0.137287	0.19	6.44
GHRL	NM_001139585.1	NM_001139585.1:396	3.73	2.61	3.43	3.43	1.09	0.898589	0.132945	0.21	5.52
ARB2/AR	XM_014196828.1	XM_014196828.1:113	20.52	3.46	20.25	2.47	1.01	0.901797	0.129112	0.78	1.32
LATS1a	XM_014205037.1	XM_014205037.1:5010	59.12	3.78	60.04	14.83	-1.02	0.901876	-0.132448	0.68	1.43
TEAD1c	XM_014125445.1	XM_014125445.1:1514	130.6	16.2	129.06	17.82	1.01	0.903516	0.126465	0.79	1.29
AESb	XM_014216422.1	XM_014216422.1:3135	1466.43	34.45	1471.07	64.99	-1	0.906043	-0.124789	0.93	1.07
RHOAg	XM_014167662.1	XM_014167662.1:1664	334.77	29.26	332.93	8.21	1.01	0.907141	0.125276	0.87	1.16
CEBPAa	NM_001139931.1	NM_001139931.1:915	97.01	15.61	95.7	16.88	1.01	0.911534	0.115893	0.75	1.37
COL2A1a	XM_014145553.1	XM_014145553.1:5694	103.71	915.81	90.7	449.64	1.14	0.915851	0.110394	0.05	25.96
PRKAR2Bb	XM_014147660.1	XM_014147660.1:1380	289.27	14.97	290.59	20.54	-1	0.921734	-0.102809	0.89	1.12
EF1Aa	NM_001141909.1	NM_001141909.1:0	6972.85	99.2	6984.73	209.8	-1	0.922683	-0.102888	0.95	1.05
PAX3a	XM_014139573.1	XM_014139573.1:16	83.8	12.56	84.82	18.41	-1.01	0.924475	-0.0992128	0.72	1.35
FSHR	NM_001126230.1	NM_001126230.1:1425	4.96	2.76	4.83	1.67	1.03	0.934856	0.0854355	0.45	2.34
ROCK1a	XM_014191784.1	XM_014191784.1:152	276.88	29.53	275.36	19.32	1.01	0.935712	0.0846097	0.85	1.19
CEBPBb	XM_014146703.1	XM_014146703.1:61	2.94	2.46	3.05	2.08	-1.04	0.936921	-0.0827551	0.3	3.09
VDRAb/VDR0	XM_014146371.1	XM_014146371.1:2025	179.06	18.3	177.98	19.1	1.01	0.937774	0.0814091	0.83	1.22
CDH2d	XM_014140224.1	XM_014140224.1:1489	809.74	51.82	814.29	102.2	-1.01	0.938249	-0.0817936	0.82	1.2
ENOX1	XM_014173914.1	XM_014173914.1:2173	102.95	12.6	103.77	18.42	-1.01	0.941907	-0.0761553	0.76	1.3
GLHA1	NM_001146456.1	NM_001146456.1:457	94.48	399.96	79.83	1326.95	1.18	0.944813	0.0722327	0	476.6
COL2A1c	XM_014168236.1	XM_014168236.1:6227	164.83	572.76	157.57	230.06	1.05	0.955692	0.0583279	0.14	7.61
RLN3Aa	XM_014125479.1	XM_014125479.1:2849	2.76	1.84	2.68	2.28	1.03	0.956992	0.0563842	0.3	3.58
MYF5b	XM_014153440.1	XM_014153440.1:728	6.78	3.7	6.65	2.57	1.02	0.95926	0.053404	0.39	2.64
COF2d	XM_014212307.1	XM_014212307.1:1288	5002.81	228.48	4994.32	230.11	1	0.95993	0.0523768	0.92	1.09
SNAIb	NM_001140479.1	NM_001140479.1:1257	25.8	5.63	25.98	4.79	-1.01	0.961822	-0.049906	0.7	1.41
RXRGAa	XM_014190174.1	XM_014190174.1:261	5.98	1.75	6.05	2.1	-1.01	0.964096	-0.0471904	0.54	1.81
CADM2Ba	XM_014129854.1	XM_014129854.1:517	20	2.26	19.87	5.31	1.01	0.966555	0.0446035	0.68	1.49
COL2A1b	XM_014135018.1	XM_014135018.1:4650	6.51	36.3	6.8	20.68	-1.05	0.968379	-0.0414442	0.06	14.95
GNRHRb	XM_014201132.1	XM_014201132.1:993	18.01	6.8	17.87	4.1	1.01	0.969934	0.0396327	0.57	1.78
WNT7Bc	XM_014152727.1	XM_014152727.1:1480	1.71	1.11	1.73	0.59	-1.01	0.975582	-0.0320463	0.43	2.29
LEPRa	XM_014123299.1	XM_014123299.1:79	1.89	0.79	1.88	0.7	1.01	0.976842	0.0302843	0.46	2.19
PPARGc	XM_014168482.1	XM_014168482.1:746	13.02	4.24	12.95	3.92	1.01	0.983279	0.0218478	0.56	1.81
LIMK2b	XM_014161204.1	XM_014161204.1:2727	39.9	5.29	39.81	6.69	1	0.983931	0.021074	0.75	1.34
SPP2	NM_001123551.1	NM_001123551.1:281	2.49	1.72	2.47	1.35	1.01	0.984536	0.0202039	0.36	2.83
SIX4	XM_014210729.1	XM_014210729.1:3737	11.09	6.72	11.02	4.8	1.01	0.985297	0.0192321	0.44	2.32
GHSRb	XM_014151925.1	XM_014151925.1:1446	22.64	1.33	22.68	5.19	-1	0.986552	-0.0180961	0.7	1.41
KDM5Bc	XM_014136221.1	XM_014136221.1:4820	173.8	17	173.99	23.37	-1	0.990607	-0.0123249	0.8	1.24
ARHGAP32f	XM_014163003.1	XM_014163003.1:6235	344	22.43	344.3	45.96	-1	0.990686	-0.0123461	0.82	1.22
ZIC1b	NM_001140488.1	NM_001140488.1:707	1645.38	149.97	1643.35	380.63	1	0.992842	0.00955815	0.66	1.51
LATS2a	XM_014164783.1	XM_014164783.1:4528	65.01	8.2	65	13.79	1	0.999147	0.00112206	0.74	1.35

## Sheet: EE vs LL_Mat
Probe Name	Accession #	NS Probe ID	LL	StDev of LL	EE	StDev of EE	LL vs. EE	P value of: LL vs. EE	t-statistic of: LL vs. EE	Lower 95% CI of: LL vs. EE	Upper 95% CI of: LL vs. EE
EPSTI1	XM_014173912.1	XM_014173912.1:1120	143.45	17.63	223.37	19.57	-1.56	0.00176592	-5.75938	0.53	-1.28
WNT5A	XM_014134623.1	XM_014134623.1:1733	38.77	6.26	24.32	3.51	1.59	0.00428184	4.47243	1.22	2.08
AESc	XM_014169692.1	XM_014169692.1:2414	1347.42	123.43	1109.91	59.8	1.21	0.0134123	3.73991	1.06	1.39
KDM5Bc	XM_014136221.1	XM_014136221.1:4820	228.01	10.43	200.74	11.9	1.14	0.0144906	3.47962	1.03	1.25
RND3b	XM_014165492.1	XM_014165492.1:1056	188.27	13.67	157.5	12.51	1.2	0.0155555	3.35522	1.04	1.37
LRRC9	XM_014210738.1	XM_014210738.1:1811	30.39	5.75	45.13	6.59	-1.49	0.0161307	-3.41555	0.5	-1.1
SNAI2a	NM_001140203.1	NM_001140203.1:1178	11.61	2.7	3.75	2.22	3.1	0.0198669	3.68469	1.32	7.27
ROCK2c	XM_014204608.1	XM_014204608.1:154	4.96	1.38	1.84	1.02	2.7	0.0253602	3.21837	1.15	6.35
PRKAR1Bb	XM_014202711.1	XM_014202711.1:402	1361.04	107.55	1179.9	53.1	1.15	0.0267889	3.15799	1.02	1.31
CYP26B1a	XM_014156772.1	XM_014156772.1:715	72.41	10.97	93.41	6.43	-1.29	0.0294373	-3.21186	0.62	-1.04
LATS2a	XM_014164783.1	XM_014164783.1:4528	65.22	7.25	79.25	3.14	-1.22	0.0339757	-3.28111	0.68	-1.01
CADM2Bb	XM_014163653.1	XM_014163653.1:175	821.77	37.72	693.7	68.18	1.18	0.0351465	3.06885	1.02	1.38
PRKAR1Ac	XM_014202328.1	XM_014202328.1:342	398.19	76.29	297.6	34.49	1.34	0.0418426	2.73212	1	1.8
VGLL3b	XM_014164976.1	XM_014164976.1:736	1.98	0.93	4.33	1.2	-2.19	0.0423704	-2.70507	0.22	-1.04
EGR1d	XM_014200066.1	XM_014200066.1:323	19.84	0.3	11.52	3.56	1.72	0.0428079	3.38027	1.03	2.87
DHRS7	XM_014210736.1	XM_014210736.1:1066	162.35	13.04	139.28	12.19	1.17	0.0428465	2.56613	1	1.36
COF2a	XM_014196474.1	XM_014196474.1:947	4889.42	333.63	5431.59	228.54	-1.11	0.0473053	-2.62702	0.81	1.01
KDM5Bb	XM_014132540.1	XM_014132540.1:4662	213.48	39.26	153.34	27.06	1.39	0.0489286	2.4718	0.99	1.96
ARHGAP19c	XM_014214449.1	XM_014214449.1:1745	64.82	13.28	44.18	11.56	1.47	0.0501426	2.47875	0.99	2.18
TLE4c	XM_014172750.1	XM_014172750.1:1535	45.35	6.42	28.53	9.94	1.59	0.0510792	2.71186	0.99	2.56
EGR1a	NM_001141824.1	NM_001141824.1:17	354.31	49.09	449.92	64.31	-1.27	0.0524412	-2.41267	0.61	1.02
ARHGEF25a	XM_014147068.1	XM_014147068.1:1713	79.44	7.74	67.05	6.61	1.18	0.0536622	2.39531	0.99	1.42
RHOAd	XM_014145763.1	XM_014145763.1:1243	784.27	83.77	664.17	60.29	1.18	0.0538907	2.40214	0.99	1.41
CTNNB1	NM_001173938.1	NM_001173938.1:1943	10796.8	448.2	9684.44	751.3	1.11	0.06103	2.46629	0.99	1.26
PPARAc	XM_014152661.1	XM_014152661.1:546	55.3	12.25	40.94	4.07	1.35	0.0630708	2.52236	0.97	1.88
AJUBAa	XM_014156138.1	XM_014156138.1:3470	160.63	7.14	140.77	13.16	1.14	0.0632232	2.49683	0.99	1.32
EGR1c	XM_014212603.1	XM_014212603.1:6	18.03	3.63	12.08	3.38	1.49	0.0643235	2.32562	0.96	2.32
PAX3d	XM_014215104.1	XM_014215104.1:2124	89.76	10.37	68.82	13.77	1.3	0.0658568	2.35843	0.95	1.78
APOC1b	XM_014155604.1	XM_014155604.1:512	5395	769.63	6535.97	443.33	-1.21	0.0726687	-2.38085	0.66	1.03
ARHGEF17a	XM_014163481.1	XM_014163481.1:9576	198.69	19.95	169.06	19.25	1.18	0.0784106	2.12181	0.97	1.43
MYO10f	XM_014165760.1	XM_014165760.1:6251	147.95	6.14	163.11	12.64	-1.1	0.0816079	-2.22262	0.8	1.02
RXRBAa	XM_014141731.1	XM_014141731.1:1640	164.32	34.21	126.5	17.26	1.3	0.0819284	2.13288	0.95	1.78
CGBa	XM_014126340.1	XM_014126340.1:402	393.14	3037.29	8101.38	6013.31	-20.61	0.0834101	-2.40932	0	2.64
PRKAR1Ba	XM_014202670.1	XM_014202670.1:383	1223.12	117.86	1089.89	48.3	1.12	0.0842548	2.24099	0.97	1.29
LATS1b	XM_014144217.1	XM_014144217.1:4698	48.28	6.33	38.1	6.96	1.27	0.0849949	2.09853	0.95	1.69
GHSRb	XM_014151925.1	XM_014151925.1:1446	20.15	3.74	26.99	6.06	-1.34	0.0865808	-2.05344	0.52	1.08
PRKAR2Ac	XM_014135164.1	XM_014135164.1:2465	302.83	35.24	254.34	34.57	1.19	0.0898295	2.02339	0.95	1.49
CDH2d	XM_014140224.1	XM_014140224.1:1489	1022.21	168.23	838.28	44.45	1.22	0.0932938	2.2736	0.92	1.61
HPRT1	XM_014212855.1	XM_014212855.1:452	1501.44	80.15	1599.06	40.26	-1.07	0.094843	-2.13527	0.87	1.02
PRKAR2Ba	XM_014125918.1	XM_014125918.1:2016	257.91	14.86	239.64	11.18	1.08	0.0970831	1.97939	0.98	1.18
ARHGAP5a	XM_014194348.1	XM_014194348.1:5214	616.76	32.11	577.68	23.77	1.07	0.0993395	1.96381	0.98	1.16
FGF2	XM_014212026.1	XM_014212026.1:674	91.95	7.24	103.81	10.27	-1.13	0.099947	-1.95304	0.76	1.04
ARHGAP32a	XM_014137384.1	XM_014137384.1:4422	200.2	27.74	169.26	17.43	1.18	0.101955	1.95008	0.95	1.48
MYO10a	XM_014139109.1	XM_014139109.1:6583	113.65	16.19	134.05	13.48	-1.18	0.105027	-1.9448	0.68	1.05
ETS1b	XM_014214708.1	XM_014214708.1:64	11.33	3.13	8.39	1.2	1.35	0.106646	2.01566	0.89	2.04
RUNX2	XM_014210599.1	XM_014210599.1:116	5.58	2.51	2.9	1.48	1.93	0.114359	1.85632	0.78	4.77
GADD45Bb	XM_014149394.1	XM_014149394.1:803	132.13	33.19	182.68	38.79	-1.38	0.114538	-1.87405	0.46	1.13
CYP26A1b	XM_014155254.1	XM_014155254.1:670	5.9	2.24	3.21	2.27	1.84	0.115723	1.91569	0.76	4.45
LATS1a	XM_014205037.1	XM_014205037.1:5010	78	7.77	65.8	9.84	1.19	0.116423	1.87233	0.94	1.5
GLHA1	NM_001146456.1	NM_001146456.1:457	63.86	1175.19	2493.29	1584.96	-39.04	0.121304	-2.10193	0	6.58
AKAP11b	XM_014164979.1	XM_014164979.1:5524	91.18	28.07	62.14	16.5	1.47	0.123492	1.79442	0.85	2.54
GLHA2b	XM_014209153.1	XM_014209153.1:456	11.54	67.96	126.39	98.64	-10.96	0.124138	-2.00906	0	4.05
RLN3Ab	XM_014202846.1	XM_014202846.1:68	226.9	23.75	280.54	59.56	-1.24	0.125068	-1.87501	0.59	1.11
GLHA2a	XM_014195502.1	XM_014195502.1:572	79.86	1803.75	3714.85	2780.61	-46.52	0.12742	-2.04643	0	8.43
GHa	NM_001123676.1	NM_001123676.1:837	138.28	4113.16	8472.95	2709.21	-61.27	0.127426	-2.08364	0	8.76
COL12A1b	XM_014144106.1	XM_014144106.1:2546	15.75	4.35	9.53	5.05	1.65	0.129566	1.83647	0.77	3.53
RPABC2a	XM_014193251.1	XM_014193251.1:1	571.13	24.54	516.64	48.25	1.11	0.131379	1.87907	0.95	1.28
COL12A1c	XM_014210332.1	XM_014210332.1:10124	20.53	13.74	10.2	5.17	2.01	0.134314	1.74283	0.72	5.65
MOB1Aa	XM_014171312.1	XM_014171312.1:118	471.39	20.9	508.19	38.08	-1.08	0.136426	-1.77716	0.82	1.04
STK3a	XM_014143284.1	XM_014143284.1:2994	349.08	20.05	319.64	26.45	1.09	0.136468	1.75155	0.96	1.24
AMOTL1	XM_014163484.1	XM_014163484.1:3503	5.49	3.12	9.32	4.29	-1.7	0.138827	-1.70714	0.27	1.31
MYO10c	XM_014204158.1	XM_014204158.1:3536	51.62	10.25	63.65	9.34	-1.23	0.140763	-1.72056	0.59	1.11
CEBPBb	XM_014146703.1	XM_014146703.1:61	5.06	1.68	2.13	2.22	2.37	0.141731	1.84761	0.54	10.53
GHb	XM_014204437.1	XM_014204437.1:1012	134.76	5579.28	12216.5	8365.84	-90.65	0.142216	-1.95739	0	16.79
RHOAf	XM_014166109.1	XM_014166109.1:1138	1415.41	108.04	1603.25	195.79	-1.13	0.142226	-1.74127	0.72	1.08
CGBb/GTHB2	XM_014179923.1	XM_014179923.1:244	2.65	3.36	7.21	3.63	-2.72	0.143489	-1.77908	0.08	1.75
RXRGAa	XM_014190174.1	XM_014190174.1:261	6.09	4.78	2.48	2.53	2.45	0.147271	1.70065	0.63	9.51
FSTL3a	XM_014148799.1	XM_014148799.1:1610	12.69	3.53	18.08	6.97	-1.42	0.148031	-1.67093	0.41	1.21
ARHGAP6c	XM_014151712.1	XM_014151712.1:3139	46.07	4.24	50.76	3.73	-1.1	0.150673	-1.66067	0.78	1.05
KDM5Bd	XM_014146695.1	XM_014146695.1:38	271.19	7.49	240.23	30.44	1.13	0.150823	1.86601	0.92	1.39
RXRAb	XM_014128611.1	XM_014128611.1:71	98.31	13.79	83.87	10.94	1.17	0.152246	1.63947	0.91	1.5
GRM6b	XM_014166437.1	XM_014166437.1:186	50	11.37	29.85	15.55	1.67	0.158161	1.74314	0.65	4.29
PITX1a	XM_014198242.1	XM_014198242.1:950	11.11	29.05	53.61	26.52	-4.82	0.158247	-1.7976	0.01	3.36
CGAb	XM_014209152.1	XM_014209152.1:949	28.77	245.76	344.82	230.14	-11.98	0.162688	-1.78943	0	6.91
ZIC1b	NM_001140488.1	NM_001140488.1:707	1908.91	332.32	1618.51	105.07	1.18	0.164883	1.7169	0.87	1.6
STK3b	XM_014178825.1	XM_014178825.1:1	60.22	1.24	67.73	8.94	-1.12	0.168615	-1.78092	0.72	1.1
COL2A1d	XM_014134054.1	XM_014134054.1:33	83.45	23.86	64.83	6.94	1.29	0.169319	1.67959	0.8	2.08
MYO10d	XM_014150467.1	XM_014150467.1:45	776.72	73.7	671.55	105.65	1.16	0.173725	1.58718	0.9	1.49
GHR1	XM_014133894.1	XM_014133894.1:197	341.35	31.13	382	44	-1.12	0.174447	-1.54751	0.74	1.08
GNRHRa	XM_014161730.1	XM_014161730.1:2848	20.34	5.04	15.67	3.72	1.3	0.175243	1.53931	0.84	2.01
CGAa	XM_014210156.1	XM_014210156.1:91	3.84	1.76	5.82	1.33	-1.52	0.175838	-1.59395	0.32	1.36
PPARAb	XM_014169858.1	XM_014169858.1:1906	135.28	35.62	109.79	11.01	1.23	0.179	1.62648	0.86	1.76
COL1A1b	XM_014192569.1	XM_014192569.1:1568	754.82	888.42	307.13	97.73	2.46	0.179587	1.6776	0.45	13.53
PPARB2B	XM_014147251.1	XM_014147251.1:206	23.3	6.57	30.19	5.65	-1.3	0.179618	-1.55366	0.5	1.18
GHSRc	XM_014202065.1	XM_014202065.1:394	2.72	0.63	1.53	1.49	1.77	0.179908	1.6487	0.59	5.37
TEAD1c	XM_014125445.1	XM_014125445.1:1514	153.33	7.98	165.39	13.62	-1.08	0.180434	-1.55478	0.82	1.05
PRKAR2Ad	XM_014146325.1	XM_014146325.1:2743	213.09	37.76	182.91	6.11	1.17	0.186151	1.67678	0.87	1.56
EF1Ab	NM_001123629.1	NM_001123629.1:0	15002.9	726.29	16596.7	1944.09	-1.11	0.186186	-1.59433	0.74	1.11
SLC38A6	XM_014210728.1	XM_014210728.1:1558	96.4	19.06	81.96	7.87	1.18	0.194995	1.52948	0.88	1.58
RND3d	NM_001140259.1	NM_001140259.1:277	492.26	28.26	519.79	24.09	-1.06	0.195226	-1.46426	0.86	1.04
CDH2c	XM_014191007.1	XM_014191007.1:3047	3280.6	147.55	3405.77	54.65	-1.04	0.196646	-1.56752	0.89	1.04
AEBP1	XM_014161791.1	XM_014161791.1:4474	33.38	9.93	25.53	7	1.31	0.197978	1.44777	0.81	2.1
GREB1Lb	XM_014142369.1	XM_014142369.1:6110	63.52	6.42	72.07	10.93	-1.13	0.205578	-1.44206	0.7	1.1
ARHGAP32f	XM_014163003.1	XM_014163003.1:6235	408.57	46.58	369.63	26.41	1.11	0.211191	1.44325	0.91	1.34
WNT7Bc	XM_014152727.1	XM_014152727.1:1480	1.87	0.9	1.26	0.41	1.48	0.213753	1.42054	0.73	3
CCDC138	XM_014173899.1	XM_014173899.1:929	12.06	2.46	8.64	4.16	1.4	0.217423	1.43865	0.73	2.65
SIX1	NM_001139628.1	NM_001139628.1:949	22.36	14.9	37.05	7.49	-1.66	0.218651	-1.49333	0.21	1.77
RHOAc	XM_014146310.1	XM_014146310.1:77	132.25	16.19	148.05	16.92	-1.12	0.220122	-1.37015	0.72	1.1
GADD45Ba	XM_014216042.1	XM_014216042.1:745	27.64	6.24	33.78	5.01	-1.22	0.220762	-1.40899	0.55	1.21
LEPB1	NM_001279134.1	NM_001279134.1:434	6.69	4.72	3.71	2.81	1.8	0.221791	1.36999	0.6	5.43
ZIC1a	XM_014181845.1	XM_014181845.1:1571	652.56	80.16	588.49	58.74	1.11	0.223783	1.36046	0.91	1.35
DNAJC15	XM_014173644.1	XM_014173644.1:957	8.49	3.21	6.2	2.14	1.37	0.227969	1.34259	0.75	2.5
TNFSF11	XM_014173909.1	XM_014173909.1:1143	64.54	10.43	85.33	31.27	-1.32	0.2353	-1.39216	0.43	1.32
ENOX1	XM_014173914.1	XM_014173914.1:2173	120.58	11.52	104.46	19.15	1.15	0.239944	1.35792	0.86	1.55
RHOAh	XM_014131927.1	XM_014131927.1:119	387.05	57.7	347.39	6.09	1.11	0.241957	1.44458	0.88	1.41
PPARGb	XM_014135113.1	XM_014135113.1:82	1.27	0.5	1.98	1.36	-1.56	0.242077	-1.33465	0.25	1.62
GAPDH	NM_001123561.1	NM_001123561.1:421	99.31	256.14	32.77	16.02	3.03	0.243427	1.39419	0.24	38.1
RXRAc	XM_014132501.1	XM_014132501.1:2074	40.51	9.35	50.4	11.09	-1.24	0.243524	-1.29328	0.52	1.24
SAV1b	XR_001330108.1	XR_001330108.1:773	24.27	7.95	17.92	4.64	1.35	0.244679	1.30089	0.74	2.47
ESR1	XM_014205563.1	XM_014205563.1:3177	31.8	4.82	46.49	26.98	-1.46	0.246953	-1.39358	0.29	1.63
LIMK1	XM_014162741.1	XM_014162741.1:3508	311.28	11.93	295.2	21.5	1.05	0.248433	1.32146	0.94	1.18
CDH2b	XM_014123187.1	XM_014123187.1:86	409	29.6	360.34	65.8	1.14	0.253862	1.32934	0.87	1.48
PRKAR1Aa	XM_014179785.1	XM_014179785.1:83	785.71	29.43	822.92	51.35	-1.05	0.256524	-1.28016	0.87	1.05
SNAI2b	XM_014140125.1	XM_014140125.1:1193	35.64	7.31	51.1	26.78	-1.43	0.257926	-1.31041	0.33	1.5
MC4Rb	XM_014190362.1	XM_014190362.1:17	6.77	4.68	3.62	2.9	1.87	0.259161	1.25089	0.52	6.74
RXRAa	XM_014172379.1	XM_014172379.1:5400	34.12	8.24	27.83	6.29	1.23	0.262466	1.2368	0.8	1.87
CYP26B1b	XM_014206393.1	XM_014206393.1:3806	382.54	75.73	317.57	67.72	1.2	0.266191	1.22585	0.82	1.78
CEBPBa	NM_001139913.1	NM_001139913.1:105	36.17	9.35	47.44	17.1	-1.31	0.266571	-1.23359	0.43	1.34
FHAD1	XM_014146077.1	XM_014146077.1:2577	7.19	5.09	4.22	2.7	1.7	0.268678	1.22003	0.55	5.24
WWTR1b	XM_014168664.1	XM_014168664.1:22	145.53	15.67	157.07	6	-1.08	0.269495	-1.29739	0.77	1.12
TLE4a	XM_014172558.1	XM_014172558.1:596	119.43	22.72	103.11	17.82	1.16	0.270448	1.21525	0.85	1.58
CYP26A1c	XM_014205392.1	XM_014205392.1:1160	23.26	1.85	27.28	6.55	-1.17	0.270495	-1.29595	0.58	1.26
MC4Rd	XM_014157590.1	XM_014157590.1:116	38.4	5.52	30.64	9.46	1.25	0.271141	1.27506	0.77	2.05
COL2A1b	XM_014135018.1	XM_014135018.1:4650	6.3	7.42	2.93	2.43	2.15	0.275793	1.20425	0.42	10.98
PRKAR1Ab	XM_014209627.1	XM_014209627.1:3673	1033.24	57.59	972.03	84.1	1.06	0.280049	1.20487	0.93	1.21
SOX9c	XM_014179186.1	XM_014179186.1:3163	385.51	40.66	423.05	48.41	-1.1	0.280795	-1.18597	0.75	1.11
CFL1La	XM_014157965.1	XM_014157965.1:471	41.43	38.6	77.55	58.09	-1.87	0.281574	-1.18766	0.14	2.08
FOXO1c	XM_014163663.1	XM_014163663.1:534	43.53	15.6	55.7	9.85	-1.28	0.282829	-1.2299	0.45	1.36
WNT8Ab	XM_014199007.1	XM_014199007.1:1059	7.72	4.02	3.81	4.4	2.02	0.283571	1.2293	0.41	9.94
MYO10g	XM_014174718.1	XM_014174718.1:337	47.34	9.7	40.13	6.43	1.18	0.2846	1.18641	0.82	1.69
CDH2a	XM_014169186.1	XM_014169186.1:223	363.32	36.32	331.16	42.12	1.1	0.289233	1.16722	0.89	1.35
ADMc	XM_014126713.1	XM_014126713.1:701	7.91	2.79	4.83	4.09	1.64	0.301253	1.17033	0.51	5.29
MC4Rc	XM_014180569.1	XM_014180569.1:1747	18.07	4.98	13.02	7.12	1.39	0.301324	1.15189	0.67	2.88
CEBPDb	XM_014191131.1	XM_014191131.1:569	405.93	210.44	575.52	260.29	-1.42	0.30414	-1.12354	0.32	1.57
KIF15	XM_014210754.1	XM_014210754.1:621	79.38	20.39	60.96	24.79	1.3	0.307391	1.12673	0.71	2.38
EF1Aa	NM_001141909.1	NM_001141909.1:0	7310.93	213.75	7543.48	366.78	-1.03	0.320755	-1.10336	0.9	1.05
SIX3b	XM_014210714.1	XM_014210714.1:1220	89.73	53.41	137.47	31.56	-1.53	0.321119	-1.14852	0.2	2.13
MYO10b	XM_014193101.1	XM_014193101.1:3833	206.99	34.12	234.66	38.59	-1.13	0.324325	-1.07545	0.65	1.19
GNRH1	XM_014160183.1	XM_014160183.1:74	14.84	6.27	19.28	6.13	-1.3	0.327667	-1.06559	0.41	1.45
COL2A1a	XM_014145553.1	XM_014145553.1:5694	67.85	70.12	39.45	25.76	1.72	0.327943	1.0787	0.47	6.26
AMOTL2b	XM_014139405.1	XM_014139405.1:2019	5.4	1.78	6.75	1.13	-1.25	0.329119	-1.10498	0.46	1.4
CADM2A	XM_014198381.1	XM_014198381.1:277	172.66	32.98	154.23	11.43	1.12	0.33133	1.1068	0.81	1.55
FARP1b	XM_014165575.1	XM_014165575.1:1382	48.68	7.72	41.78	9.77	1.17	0.331508	1.06659	0.81	1.68
PCDH18a	XM_014212361.1	XM_014212361.1:224	187.3	18.18	166.81	33.24	1.12	0.339107	1.07443	0.83	1.51
CEBPDa	NM_001141493.2	NM_001141493.2:964	232.5	183.29	350.16	208.11	-1.51	0.342623	-1.03027	0.24	1.84
RXRBAb	XM_014202184.1	XM_014202184.1:2135	707.92	26.88	675.57	56.03	1.05	0.34677	1.05548	0.93	1.19
ANLNa	XM_014124340.1	XM_014124340.1:4609	20	6.78	15.15	7.15	1.32	0.356694	0.998821	0.65	2.69
YAP1	XM_014215593.1	XM_014215593.1:594	26.71	6.53	22.61	4.41	1.18	0.358558	0.997471	0.77	1.81
CADM2Ba	XM_014129854.1	XM_014129854.1:517	31.44	3.96	28.3	4.86	1.11	0.360839	0.998862	0.85	1.46
PRKCH	XM_014210726.1	XM_014210726.1:1943	11.97	7.09	15.64	2.01	-1.31	0.373492	-1.02471	0.33	1.76
PHACTR4Bb	XM_014169607.1	XM_014169607.1:141	271.89	32.23	244.97	44.78	1.11	0.374047	0.968098	0.84	1.46
FARP1a	XM_014173359.1	XM_014173359.1:4482	305.41	24.17	275.2	53.93	1.11	0.376177	0.997593	0.8	1.55
TEAD1b	XM_014175316.1	XM_014175316.1:2659	134.34	23.05	147.26	10.91	-1.1	0.37654	-0.988502	0.7	1.18
WWTR1a	XM_014123631.1	XM_014123631.1:206	159.53	9.52	166.82	12.07	-1.05	0.378504	-0.953316	0.85	1.08
EDAR	XM_014173897.1	XM_014173897.1:2259	16.76	6.81	21.05	3.63	-1.26	0.380304	-0.989441	0.38	1.66
ANLNb	XM_014148898.1	XM_014148898.1:1662	19.55	8.44	15.23	5.75	1.28	0.380358	0.94668	0.65	2.53
GNRHR4b	XM_014124885.1	XM_014124885.1:251	27.05	6.32	31.23	5.76	-1.15	0.380539	-0.950538	0.59	1.28
GRM6c	XM_014134589.1	XM_014134589.1:3259	72.83	7.63	61.25	20.18	1.19	0.387991	0.980769	0.68	2.09
RLN3Ac	XM_014202852.1	XM_014202852.1:1223	47.04	6.91	51	4.03	-1.08	0.389466	-0.950045	0.73	1.17
SIX6a	XM_014210731.1	XM_014210731.1:1031	27.7	25.26	46.2	9.79	-1.67	0.394068	-0.978106	0.11	3.17
COF2c	XM_014129157.1	XM_014129157.1:1	483.23	26.97	457.87	48.59	1.06	0.395935	0.93366	0.9	1.24
TEAD1a	XM_014126883.1	XM_014126883.1:29	22.49	6.86	18.95	2.74	1.19	0.398544	0.941913	0.72	1.97
RTN1	XM_014210748.1	XM_014210748.1:2401	8871.7	407.42	8605.29	416.55	1.03	0.399226	0.907774	0.95	1.12
SOX9a	XM_014202610.1	XM_014202610.1:190	1900.42	174.8	1802.36	132.05	1.05	0.399586	0.909741	0.91	1.22
ARHGAP19a	XM_014182722.1	XM_014182722.1:1368	78.22	28.46	60.62	25.47	1.29	0.406029	0.893961	0.62	2.69
FSHR	NM_001126230.1	NM_001126230.1:1425	4.57	2.11	6.23	3.4	-1.36	0.408736	-0.888014	0.3	1.8
CYP26A1a	XM_014154896.1	XM_014154896.1:54	2.28	2.97	3.71	2.9	-1.63	0.410024	-0.893992	0.15	2.49
MOB1Ab	XM_014161297.1	XM_014161297.1:61	340.05	25.45	364.03	47.96	-1.07	0.413071	-0.896442	0.76	1.15
PAX3c	XM_014190806.1	XM_014190806.1:2321	202.75	52.76	165.77	61.02	1.22	0.418578	0.87142	0.68	2.22
TLE4b	XM_014216416.1	XM_014216416.1:87	115.45	10.92	104.46	22.38	1.11	0.418999	0.894909	0.81	1.51
ARHGAP6d	XM_014156305.1	XM_014156305.1:172	7.63	4.03	9.82	2.25	-1.29	0.420552	-0.889021	0.35	1.71
FOXP3b	XM_014146362.1	XM_014146362.1:1754	2.74	2.08	4.29	3.54	-1.56	0.420743	-0.864348	0.17	2.42
ARB1	XM_014137515.1	XM_014137515.1:946	19.33	6.39	22.67	4.66	-1.17	0.423289	-0.864722	0.53	1.37
SIX3a	XM_014179983.1	XM_014179983.1:1557	86.57	51.67	119.26	17.11	-1.38	0.425159	-0.909831	0.24	2.23
NR1I2/PXR	XM_014174162.1	XM_014174162.1:1997	25.46	6.75	29.05	5.36	-1.14	0.427731	-0.85898	0.59	1.3
GRM6a	XM_014133244.1	XM_014133244.1:4216	3.82	1.85	4.98	1.88	-1.31	0.433487	-0.840599	0.34	1.73
PAX3b	XM_014163289.1	XM_014163289.1:1912	36.91	18.4	27.35	11.16	1.35	0.435042	0.847537	0.54	3.35
ARHGEF25b	XM_014135869.1	XM_014135869.1:2685	134.86	17.52	145.43	18.98	-1.08	0.437923	-0.830752	0.73	1.17
MYF5a	NM_001123644.1	NM_001123644.1:438	1.74	1	1.29	0.89	1.35	0.443258	0.820662	0.53	3.44
LIMK2a	XM_014170687.1	XM_014170687.1:2658	59.48	12.65	66.37	10.27	-1.12	0.443323	-0.82618	0.64	1.26
OTX2d	XM_014205787.1	XM_014205787.1:47	1.98	1.7	2.9	1.41	-1.46	0.443848	-0.8262	0.21	2.23
COL1A1a	XM_014204457.1	XM_014204457.1:5684	1262.19	1123.45	892.66	169.97	1.41	0.447244	0.858988	0.39	5.1
MYO10e	XM_014151910.1	XM_014151910.1:7014	205.41	14.05	187.04	43.7	1.1	0.448455	0.848669	0.77	1.56
AMOTa	XM_014197212.1	XM_014197212.1:4720	106.29	22.32	117.29	15.89	-1.1	0.449664	-0.816126	0.66	1.24
PCNXL4	XM_014210604.1	XM_014210604.1:3581	4.37	1.68	2.9	3.07	1.5	0.452313	0.837	0.32	7.09
ADMa	XR_001323797.1	XR_001323797.1:594	2.52	2.06	1.78	0.73	1.41	0.452741	0.816648	0.44	4.57
KLF15d	XM_014135694.1	XM_014135694.1:2317	80.72	15.86	73.29	12.05	1.1	0.460785	0.789345	0.8	1.51
RXRBAc	XM_014177327.1	XM_014177327.1:3123	655.42	89.65	604.21	96.94	1.08	0.462379	0.785786	0.83	1.42
GNRHR1b	XM_014177690.1	XM_014177690.1:275	48.02	6.03	44.26	6.97	1.09	0.464505	0.782765	0.83	1.42
PCDH18b	XM_014199395.1	XM_014199395.1:263	120.13	17.09	109.18	22.12	1.1	0.476083	0.765124	0.8	1.52
ARHGAP6b	XM_014164375.1	XM_014164375.1:14	9.5	5.7	7.76	1.66	1.22	0.479142	0.777136	0.59	2.52
SNAIb	NM_001140479.1	NM_001140479.1:1257	25.13	6.58	21.92	5.36	1.15	0.480225	0.752585	0.72	1.83
SOX9b	XM_014194273.1	XM_014194273.1:216	22.47	7.68	18.57	6.03	1.21	0.480898	0.751289	0.63	2.33
LHR/LHCGR	XM_014179976.1	XM_014179976.1:849	21.57	6.77	24.61	5.31	-1.14	0.481175	-0.754058	0.56	1.37
COL1A2	XM_014178512.1	XM_014178512.1:4396	3235.55	2047.88	2519.93	651.08	1.28	0.486669	0.765847	0.45	3.63
PCDH18c	XM_014194606.1	XM_014194606.1:325	465.88	43.69	432	73.35	1.08	0.487212	0.75547	0.82	1.42
GREB1La	XM_014210245.1	XM_014210245.1:9	68.75	19.32	78.35	10.28	-1.14	0.494336	-0.749656	0.54	1.42
ARHGAP6f	XM_014207436.1	XM_014207436.1:103	8.65	5.66	11.38	1.89	-1.32	0.49567	-0.763241	0.24	2.39
FRMD6c	XM_014216100.1	XM_014216100.1:1713	28.17	1.69	30.08	4.97	-1.07	0.499085	-0.746395	0.71	1.24
EGR1b	XM_014198129.1	XM_014198129.1:2613	271.02	96.3	338.86	214.84	-1.25	0.500952	-0.723155	0.36	1.77
FOXO1a	XM_014195874.1	XM_014195874.1:3676	33.78	6.22	29.94	8.23	1.13	0.502273	0.717645	0.73	1.74
FRMD6b	XM_014196585.1	XM_014196585.1:2427	493.44	82.63	527.33	52.08	-1.07	0.518547	-0.694659	0.72	1.22
MMP13b	XM_014137820.1	XM_014137820.1:559	2.64	0.58	1.98	2.42	1.34	0.52097	0.712699	0.37	4.86
FGF14b	XM_014152187.1	XM_014152187.1:2119	100.5	38.4	84.65	25.74	1.19	0.523561	0.683453	0.62	2.26
ETS1c	XM_014162824.1	XM_014162824.1:1773	90.04	29.06	101.11	7.64	-1.12	0.530989	-0.697636	0.52	1.51
FARP1c	XM_014151196.1	XM_014151196.1:1131	70.55	14	65.16	6.89	1.08	0.536783	0.668482	0.78	1.51
RD3L	XM_014210752.1	XM_014210752.1:1379	4.37	0.96	3.09	3.69	1.41	0.541632	0.678206	0.28	7.13
STK4	XM_014165828.1	XM_014165828.1:775	155.35	21.76	145.91	18.89	1.06	0.548463	0.636446	0.83	1.37
PPARAa	XM_014124069.1	XM_014124069.1:1937	195.43	51.76	216.41	49.35	-1.11	0.551644	-0.631367	0.6	1.37
COF2b	XM_014199640.1	XM_014199640.1:1300	6756.45	589.17	6459.61	780.35	1.05	0.556182	0.625785	0.87	1.26
KLF15c	XM_014168045.1	XM_014168045.1:1883	15.38	3.21	13.6	3.98	1.13	0.559368	0.624036	0.68	1.88
PPARB1A	XM_014167444.1	XM_014167444.1:4288	145.57	12.28	141.3	7.55	1.03	0.563924	0.616546	0.91	1.17
KLF15b	XM_014132138.1	XM_014132138.1:1090	26.98	8.28	23.8	6.76	1.13	0.567003	0.605562	0.67	1.93
HIF1A	XM_014210723.1	XM_014210723.1:2811	126.96	14.82	120.3	16.5	1.06	0.568381	0.603854	0.84	1.33
FGF8b	XM_014154007.1	XM_014154007.1:718	148.71	29.47	160.36	24.72	-1.08	0.57472	-0.594567	0.67	1.28
LEPRb	XM_014168840.1	XM_014168840.1:4180	7.56	2.61	6.66	1.4	1.13	0.57526	0.599889	0.63	2.04
ARB2/AR	XM_014196828.1	XM_014196828.1:113	20.46	5.02	22.27	4.17	-1.09	0.582392	-0.582453	0.63	1.34
AMOTL2a	XM_014123677.1	XM_014123677.1:2716	111.59	11.66	104.91	18.76	1.06	0.58538	0.583958	0.79	1.43
OTX2a	XM_014210818.1	XM_014210818.1:323	11.2	4.67	8.87	8.1	1.26	0.586946	0.581857	0.42	3.84
ETS1e	XM_014165442.1	XM_014165442.1:2	2.13	1.33	2.75	1.68	-1.29	0.594174	-0.563466	0.24	2.49
PPARGc	XM_014168482.1	XM_014168482.1:746	11.55	5.63	13.3	1.99	-1.15	0.59419	-0.582902	0.4	1.88
RND3e	XM_014150815.1	XM_014150815.1:2042	21.95	2.95	19.24	8.18	1.14	0.59452	0.583128	0.56	2.34
ARHGAP32b	XM_014197553.1	XM_014197553.1:2633	183	24.56	171.88	30.17	1.06	0.595714	0.562405	0.8	1.42
COL12A1a	XM_014204893.1	XM_014204893.1:4669	67.42	26.13	58.3	24.09	1.16	0.605141	0.546247	0.58	2.29
SNAIa	XM_014166486.1	XM_014166486.1:248	32.08	1.01	30.67	5.15	1.05	0.610271	0.562577	0.81	1.35
ARHGAP6e	XM_014174484.1	XM_014174484.1:4990	12.78	2.6	11.04	5.2	1.16	0.611275	0.550799	0.5	2.71
ACTB	XM_014194401.1	XM_014194401.1:60	51.27	6.44	49.2	4.09	1.04	0.619326	0.528735	0.85	1.27
GNRH	XM_014154458.1	XM_014154458.1:186	3.95	1.83	3.09	2.32	1.28	0.625283	0.520828	0.35	4.68
GNRHRb	XM_014201132.1	XM_014201132.1:993	18.35	7.88	15.56	7.2	1.18	0.626278	0.513657	0.52	2.69
KDM5Ba	XM_014167209.1	XM_014167209.1:0	87.77	10.47	79.54	24.76	1.1	0.628935	0.525998	0.61	2
ARHGAP19b	XM_014182728.1	XM_014182728.1:2484	162.19	45.84	146.15	41.62	1.11	0.629025	0.510066	0.66	1.88
RHOAe	XM_014147561.1	XM_014147561.1:9	1.87	1.07	2.35	2.28	-1.26	0.62967	-0.511897	0.25	2.53
HTR1F	XM_014173643.1	XM_014173643.1:328	14.61	3.67	12.8	6.19	1.14	0.634341	0.507015	0.55	2.35
WNT8Bb	XM_014155110.1	XM_014155110.1:1297	4.69	2.48	3.63	2.79	1.29	0.636875	0.503196	0.31	5.37
DLK1a	XM_014212308.1	XM_014212308.1:1335	294.82	33.57	279.42	51.07	1.06	0.637004	0.501618	0.8	1.39
SIX4	XM_014210729.1	XM_014210729.1:3737	10.78	3.5	12.7	7.89	-1.18	0.638417	-0.501455	0.34	2.11
RND3c	XM_014173486.1	XM_014173486.1:1106	138.47	12.1	142.31	9.93	-1.03	0.63884	-0.495481	0.84	1.12
SAV1a	XM_014194137.1	XM_014194137.1:1867	11.11	7.34	13.61	7.79	-1.22	0.641973	-0.493152	0.28	2.35
VDRAb/VDR0	XM_014146371.1	XM_014146371.1:2025	207.69	44.53	219.8	22.18	-1.06	0.645744	-0.492036	0.69	1.3
TLE1b	XM_014169695.1	XM_014169695.1:2951	86.19	11.43	83.24	3.25	1.04	0.649284	0.496401	0.83	1.3
LAPTM4Aa	XM_014143948.1	XM_014143948.1:949	1140.76	81.29	1116.4	65.63	1.02	0.651418	0.475845	0.91	1.15
CXXC4	XM_014209621.1	XM_014209621.1:35	4.1	1.45	3.39	2.72	1.21	0.656778	0.473891	0.39	3.71
FGFRL1	XM_014210759.1	XM_014210759.1:99	43.65	6.88	45.82	6.22	-1.05	0.658293	-0.466212	0.73	1.24
ETS1a	XM_014197824.1	XM_014197824.1:914	19.71	5.36	18.08	4.89	1.09	0.668624	0.449889	0.67	1.78
CHMP2B	XM_014173900.1	XM_014173900.1:801	178.62	13.26	174.91	9.79	1.02	0.671019	0.447992	0.91	1.15
WNT5B	XM_014208835.1	XM_014208835.1:338	3.99	2.96	3.15	2.48	1.26	0.67948	0.434993	0.32	5.07
VDRAa	XM_014132120.1	XM_014132120.1:2743	312.4	57.84	299.16	23.41	1.04	0.681329	0.440722	0.79	1.37
LAPTM4Ab/LAP4A	NM_001140354.1	NM_001140354.1:2208	1240.22	39.92	1214.8	107.29	1.02	0.687061	0.435573	0.88	1.19
FSTL3b	XM_014216321.1	XM_014216321.1:1509	13.51	2.42	14.86	6.51	-1.1	0.690723	-0.426648	0.49	1.69
PRKAR2Bb	XM_014147660.1	XM_014147660.1:1380	347.65	33.63	338.17	29.27	1.03	0.691226	0.417467	0.87	1.22
VGLL3a	XM_014173901.1	XM_014173901.1:1500	12.91	8.14	11.23	2.34	1.15	0.693887	0.427062	0.41	3.25
WNT7B	XM_014169868.1	XM_014169868.1:419	7.76	2.24	8.87	4.54	-1.14	0.705176	-0.404576	0.35	2.19
RHOAa	XM_014135290.1	XM_014135290.1:998	1797.91	90.16	1820.8	74.49	-1.01	0.706177	-0.396053	0.91	1.07
RHOAb	XM_014135189.1	XM_014135189.1:721	1040.21	141.78	1010.92	34.1	1.03	0.706268	0.410313	0.82	1.28
RPABC2b	XM_014203767.1	XM_014203767.1:0	164.69	6.58	160.54	18.35	1.03	0.708121	0.404824	0.84	1.25
AESb	XM_014216422.1	XM_014216422.1:3135	1680.86	78.58	1660.47	71.21	1.01	0.711114	0.388566	0.93	1.1
WNT8Aa	XM_014199006.1	XM_014199006.1:155	22.94	13.95	19.65	11.24	1.17	0.713684	0.384792	0.41	3.29
PPARGa	NM_001123546.1	NM_001123546.1:2086	12.3	2.52	13.33	5.29	-1.08	0.715096	-0.387001	0.52	1.64
TEAD2	XM_014126867.1	XM_014126867.1:2029	154.34	32.28	161.37	11.8	-1.05	0.718898	-0.389144	0.66	1.38
PHACTR4Ba	XM_014200206.1	XM_014200206.1:450	4.48	2.36	3.96	2.04	1.13	0.728652	0.363795	0.47	2.7
TEAD3a	XM_014133831.1	XM_014133831.1:1712	75.24	19.25	79.68	14.73	-1.06	0.72961	-0.363766	0.63	1.42
LATS2b	XM_014174046.1	XM_014174046.1:5147	33.93	4.6	35.14	4.95	-1.04	0.739061	-0.348942	0.74	1.25
PITX1b	XM_014123791.1	XM_014123791.1:1251	2.35	2.24	1.98	1.33	1.19	0.740192	0.348006	0.33	4.22
FGF14a	XM_014163795.1	XM_014163795.1:145	513.78	45.76	501.82	54.95	1.02	0.742514	0.344851	0.86	1.22
FOXO1b	XM_014123816.1	XM_014123816.1:26	4.96	1.23	5.46	2.64	-1.1	0.747047	-0.343736	0.42	1.97
ROCK1a	XM_014191784.1	XM_014191784.1:152	306.38	14.06	303.61	8.74	1.01	0.748569	0.338429	0.94	1.08
SIX3c	XM_014158209.1	XM_014158209.1:1186	5.33	2.12	4.87	2.13	1.09	0.749664	0.334245	0.55	2.18
CFL1Lb	XM_014180466.1	XM_014180466.1:51	4.71	3.36	3.92	3.15	1.2	0.757635	0.324901	0.28	5.16
KLF15a	XM_014132950.1	XM_014132950.1:2640	52.14	27.68	56.65	14.8	-1.09	0.763754	-0.317627	0.45	1.9
ESRRAa	XM_014196428.1	XM_014196428.1:2790	110.44	19.56	106.14	19.09	1.04	0.764161	0.314061	0.75	1.44
RPS20	NM_001140843.1	NM_001140843.1:214	7357.05	1108.64	7172.19	459.37	1.03	0.777519	0.302237	0.81	1.3
MC4Ra	XM_014140480.1	XM_014140480.1:170	33.81	4.87	31.9	11.88	1.06	0.778716	0.300917	0.57	1.96
GNRHR1a	XM_014142277.1	XM_014142277.1:3462	418.83	19.98	430.32	74.21	-1.03	0.780121	-0.301716	0.73	1.3
MMP13c	XM_014137819.1	XM_014137819.1:407	8.12	4.19	8.83	3.04	-1.09	0.782129	-0.290455	0.44	1.93
AMOTb	XM_014138015.1	XM_014138015.1:116	1.87	1.78	2.12	1.32	-1.14	0.787369	-0.282393	0.27	2.85
TLE1a	XM_014160992.1	XM_014160992.1:839	90.36	5.7	87.59	18.07	1.03	0.790039	0.28697	0.73	1.46
GNRHR4a	XM_014148656.1	XM_014148656.1:1499	19.09	3.56	19.64	2.24	-1.03	0.80747	-0.256695	0.73	1.29
ADMb	XM_014175339.1	XM_014175339.1:702	14.91	4.33	13.95	6.71	1.07	0.814775	0.245964	0.53	2.14
ROCK2b	XM_014211022.1	XM_014211022.1:358	70.6	3.44	71.94	10.98	-1.02	0.82002	-0.244382	0.77	1.25
COL2A1c	XM_014168236.1	XM_014168236.1:6227	93.51	44.18	87.83	27.27	1.06	0.82057	0.238264	0.54	2.09
PAX3a	XM_014139573.1	XM_014139573.1:16	107.89	28.48	103.1	28.25	1.05	0.82265	0.234164	0.64	1.72
OTX2c	XM_014144803.1	XM_014144803.1:57	69.17	7.41	67.83	9.9	1.02	0.832229	0.221676	0.81	1.28
SOX9d	XM_014158399.1	XM_014158399.1:1952	652.2	39.14	659.81	58.33	-1.01	0.833514	-0.220671	0.86	1.13
SNAI1	XM_014134685.1	XM_014134685.1:109	7.56	7.9	8.44	0.55	-1.12	0.835293	-0.226446	0.19	4.23
RLN3Aa	XM_014125479.1	XM_014125479.1:2849	3.14	1.91	2.9	1.57	1.08	0.835316	0.21728	0.42	2.78
ALDH1A2b	XM_014175666.1	XM_014175666.1:1297	319.03	39.98	310.64	65.81	1.03	0.836114	0.217823	0.75	1.41
ARHGAP32d	XM_014214855.1	XM_014214855.1:8	120.63	17.81	123.14	15.06	-1.02	0.837614	-0.21434	0.77	1.25
RLN3Ad	XM_014138792.1	XM_014138792.1:147	3.56	1.5	3.36	1.64	1.06	0.840823	0.209812	0.51	2.23
VDRAc	XM_014135458.1	XM_014135458.1:1809	125.06	20.52	122.21	17.14	1.02	0.842363	0.207829	0.77	1.36
MMP13a	NM_001140524.1	NM_001140524.1:1414	38.95	9.45	37.17	14.02	1.05	0.848236	0.201515	0.58	1.9
DLK1b	XM_014154083.1	XM_014154083.1:2272	7.29	4.69	6.78	4.29	1.08	0.849939	0.197681	0.42	2.77
PRKAR2Bd	XM_014207731.1	XM_014207731.1:1225	246.38	26.83	243.31	15.06	1.01	0.852146	0.19691	0.85	1.21
APOC1a	XM_014201564.1	XM_014201564.1:264	414.5	218.16	392.51	117.58	1.06	0.858534	0.187889	0.47	2.36
FRMD6a	XM_014211509.1	XM_014211509.1:2626	60.68	10.32	59.43	9.09	1.02	0.862104	0.18133	0.76	1.37
AESa	XM_014150407.1	XM_014150407.1:2271	518.85	21.52	521.63	22.51	-1.01	0.863037	-0.180058	0.92	1.07
COF2d	XM_014212307.1	XM_014212307.1:1288	5488.41	363.17	5443.62	361.29	1.01	0.864225	0.178475	0.9	1.13
AJUBAb	XM_014207022.1	XM_014207022.1:3898	87.38	19.7	85.68	8.77	1.02	0.874457	0.167479	0.74	1.41
RXRGAb	XM_014139718.1	XM_014139718.1:1569	29.15	15	30.51	7.03	-1.05	0.88367	-0.155713	0.42	2.16
PRKAR2Aa	XM_014131913.1	XM_014131913.1:1832	8.75	2.02	8.98	2.4	-1.03	0.884316	-0.152081	0.63	1.52
PRKAR2Bc	XM_014152968.1	XM_014152968.1:1506	324.19	31.7	321.49	20.83	1.01	0.892181	0.142493	0.87	1.17
RND3a	XM_014165494.1	XM_014165494.1:1051	83.52	13.02	85.04	17.18	-1.02	0.892263	-0.141641	0.71	1.36
WNT7Bb	XM_014124504.1	XM_014124504.1:2894	54.23	8.09	53.3	10.88	1.02	0.894136	0.139428	0.74	1.4
ARHGAP32c	XM_014157221.1	XM_014157221.1:6459	117.14	11.74	115.59	17.94	1.01	0.894551	0.139361	0.79	1.3
TDRD9	XM_014210746.1	XM_014210746.1:2725	19.25	19.33	20.74	5.46	-1.08	0.895512	-0.141425	0.17	4.96
ARHGAP32e	XM_014201394.1	XM_014201394.1:5	47.61	9.91	48.4	7.06	-1.02	0.895907	-0.136845	0.72	1.34
PPM1A	XM_014210734.1	XM_014210734.1:2244	1112.38	63.24	1105.47	82.57	1.01	0.896617	0.135938	0.89	1.13
SOX3a	XM_014212260.1	XM_014212260.1:0	651.26	95.92	644.28	43.4	1.01	0.897046	0.137124	0.81	1.26
FGF8a	XM_014202422.1	XM_014202422.1:635	95.55	25.4	97.63	15.37	-1.02	0.900335	-0.132129	0.62	1.54
ALDH1A2a	XM_014126911.1	XM_014126911.1:466	2.92	1.8	2.74	1.99	1.07	0.904292	0.125426	0.29	3.91
LIMK2b	XM_014161204.1	XM_014161204.1:2727	38.27	5.29	38.97	10.68	-1.02	0.911127	-0.118288	0.64	1.51
ROCK2a	XM_014192160.1	XM_014192160.1:569	310.72	71.47	306.51	20.62	1.01	0.911722	0.118904	0.7	1.46
AKAP11a	XM_014173902.1	XM_014173902.1:6476	354.64	68.73	350.62	24.56	1.01	0.921179	0.105887	0.72	1.42
ARHGAP6a	XM_014150285.1	XM_014150285.1:3821	40.28	7.82	40.78	7.79	-1.01	0.927174	-0.0953167	0.71	1.37
ARHGEF17b	XM_014215311.1	XM_014215311.1:1440	5.49	4.19	5.7	2.89	-1.04	0.935147	-0.0854297	0.32	2.91
MYF5b	XM_014153440.1	XM_014153440.1:728	7.51	5.4	7.78	3.64	-1.04	0.936172	-0.0837095	0.33	2.86
ESRRAb	XM_014129095.1	XM_014129095.1:2941	254.11	15.54	255.3	24.79	-1	0.937299	-0.0826691	0.86	1.15
CEBPAb	XM_014127824.1	XM_014127824.1:2561	132.29	10.95	131.32	22.63	1.01	0.938709	0.0814201	0.78	1.29
ROCK2d	XR_001320866.1	XR_001320866.1:3478	6.46	4.44	6.66	3.15	-1.03	0.94083	-0.0776382	0.35	2.68
TEAD1d	XM_014148054.1	XM_014148054.1:2094	102.48	17.77	101.8	12.86	1.01	0.952899	0.0618452	0.76	1.33
GHRL	NM_001139585.1	NM_001139585.1:396	3.95	2.5	3.82	3.21	1.03	0.955	0.0595079	0.24	4.53
LEPRa	XM_014123299.1	XM_014123299.1:79	1.5	1.57	1.47	0.42	1.02	0.955943	0.0587029	0.37	2.84
PGRa	NM_001252363.1	NM_001252363.1:729	11.49	4.58	11.71	7.14	-1.02	0.956961	-0.0567465	0.39	2.46
ETS1d	XM_014200641.1	XM_014200641.1:574	23.84	7.95	24.26	12.99	-1.02	0.957338	-0.0562706	0.42	2.32
SPP2	NM_001123551.1	NM_001123551.1:281	1.78	1.38	1.75	0.27	1.02	0.958178	0.056364	0.37	2.81
ARHGEF25c	XM_014167151.1	XM_014167151.1:3122	119.09	25.48	120.14	27.19	-1.01	0.958559	-0.054219	0.65	1.5
SIX6b	XM_014189802.1	XM_014189802.1:2316	6.67	4.97	6.79	3.69	-1.02	0.965107	-0.0456788	0.35	2.79
PRKAR2Ab	XM_014167675.1	XM_014167675.1:1264	3.51	2.36	3.45	1.65	1.02	0.969384	0.0403543	0.29	3.51
ARHGAP5b	XR_001330076.1	XR_001330076.1:1615	644.97	66.58	646.63	63.72	-1	0.972673	-0.0357093	0.83	1.2
FOXP3a	NM_001198847.1	NM_001198847.1:1472	5.49	1.06	5.54	2.83	-1.01	0.972967	-0.0360306	0.52	1.88
SOX3b	XM_014199709.1	XM_014199709.1:16	395.13	67.98	393.7	41.03	1	0.973831	0.0345521	0.75	1.34
EF1Ac	XM_014177562.1	XM_014177562.1:75	101.72	12.37	101.44	10.98	1	0.974646	0.0331465	0.81	1.24
MNAT1	XM_014210730.1	XM_014210730.1:318	88	12.81	87.8	6.15	1	0.979229	0.0276105	0.8	1.26
ASMT	XM_014173895.1	XM_014173895.1:1118	8.95	3.82	9.1	37.86	-1.02	0.985166	-0.0199927	0.08	12.02
WNT8Ba	XM_014206457.1	XM_014206457.1:691	16.07	7.37	15.97	7.73	1.01	0.986607	0.0175155	0.43	2.36
VDRAd	XM_014167996.1	XM_014167996.1:3206	349.46	88.73	348.9	26.75	1	0.989933	0.0134821	0.68	1.47
MOB1B	XM_014128058.1	XM_014128058.1:159	232.49	24.63	232.66	8.47	-1	0.990104	-0.0132568	0.84	1.19
GHSRa	XM_014150371.1	XM_014150371.1:721	9.75	3.41	9.78	5.17	-1	0.991602	-0.0110031	0.48	2.06
TEAD3b	XM_014166078.1	XM_014166078.1:2204	137.37	7.99	137.27	21.53	1	0.993153	0.00914989	0.77	1.3
ROCK1b	XM_014140558.1	XM_014140558.1:105	11.75	2.72	11.73	5.25	1	0.994967	0.0067166	0.41	2.43
OTX2b	XM_014185285.1	XM_014185285.1:1470	333.32	41.45	333.44	69.44	-1	0.997671	-0.00306675	0.73	1.36
RHOAg	XM_014167662.1	XM_014167662.1:1664	365.18	19.35	365.13	28.75	1	0.997854	0.00281938	0.89	1.13
CEBPAa	NM_001139931.1	NM_001139931.1:915	108.01	5.38	107.99	13.51	1	0.998132	0.00248946	0.83	1.2

## Sheet: Imm vs Mat_All
Probe Name	Accession #	NS Probe ID	Imm	StDev of Imm	Mat	StDev of Mat	Imm vs. Mat	P value of: Imm vs. Mat	t-statistic of: Imm vs. Mat	Lower 95% CI of: Imm vs. Mat	Upper 95% CI of: Imm vs. Mat
RND3d	NM_001140259.1	NM_001140259.1:277	577.94	39.45	514.55	29.18	1.12	0.00292813	3.62413	1.05	1.2
FGFRL1	XM_014210759.1	XM_014210759.1:99	32.56	4.68	42.1	6.35	-1.29	0.00362197	-3.49134	0.66	-1.1
GHR1	XM_014133894.1	XM_014133894.1:197	285.1	52.07	366.22	42.36	-1.28	0.00693987	-3.27372	0.66	-1.09
CGBa	XM_014126340.1	XM_014126340.1:402	76.89	322.59	1790.69	7353.68	-23.29	0.00706982	-3.282	0.01	-2.82
CADM2Ba	XM_014129854.1	XM_014129854.1:517	19.67	5.36	26.85	4.5	-1.36	0.0161763	-2.79819	0.57	-1.07
GREB1Lb	XM_014142369.1	XM_014142369.1:6110	51.44	10.25	65.58	10.02	-1.27	0.0180924	-2.72181	0.65	-1.05
EGR1c	XM_014212603.1	XM_014212603.1:6	17.68	2.87	11.29	4.49	1.57	0.0186113	2.85073	1.1	2.24
EF1Ac	XM_014177562.1	XM_014177562.1:75	84.84	12.33	100.4	10.89	-1.18	0.0188991	-2.67691	0.74	-1.03
KLF15d	XM_014135694.1	XM_014135694.1:2317	60.29	9.56	75.08	14	-1.25	0.0203745	-2.6192	0.67	-1.04
RXRGAa	XM_014190174.1	XM_014190174.1:261	4.8	3.54	1.82	3.3	2.64	0.0216251	2.58737	1.17	5.96
RLN3Ac	XM_014202852.1	XM_014202852.1:1223	38.36	6.2	46.49	5.77	-1.21	0.0234867	-2.56185	0.7	-1.03
KDM5Bc	XM_014136221.1	XM_014136221.1:4820	189.86	21.48	215.52	18.35	-1.14	0.0238995	-2.55526	0.79	-1.02
AMOTL2a	XM_014123677.1	XM_014123677.1:2716	125.05	9.38	107.13	15.22	1.17	0.024508	2.6191	1.02	1.33
MC4Rb	XM_014190362.1	XM_014190362.1:17	5.65	2.64	2.41	3.07	2.34	0.0245491	2.61513	1.13	4.84
OTX2d	XM_014205787.1	XM_014205787.1:47	1.69	0.66	1.16	0.22	1.46	0.0250089	2.63625	1.06	2.02
AMOTa	XM_014197212.1	XM_014197212.1:4720	131.55	4.78	110.64	19.44	1.19	0.0264375	2.74558	1.02	1.38
GADD45Ba	XM_014216042.1	XM_014216042.1:745	37.9	10.9	27.51	6.44	1.38	0.0279022	2.45354	1.04	1.83
LIMK2b	XM_014161204.1	XM_014161204.1:2727	44.8	5	35.83	8	1.25	0.0282024	2.56605	1.03	1.52
GNRHR1a	XM_014142277.1	XM_014142277.1:3462	367.93	50.25	431.22	51.82	-1.17	0.0307981	-2.41065	0.74	-1.02
PPARAc	XM_014152661.1	XM_014152661.1:546	32	10.14	45	12.06	-1.41	0.036304	-2.33996	0.52	-1.02
ARHGAP32e	XM_014201394.1	XM_014201394.1:5	38.67	4.33	45.48	8.07	-1.18	0.0396699	-2.30582	0.73	-1.01
SOX9a	XM_014202610.1	XM_014202610.1:190	2053.46	122.86	1892.35	156.41	1.09	0.0397827	2.2869	1	1.17
TEAD1a	XM_014126883.1	XM_014126883.1:29	25.25	10.17	17.28	5.61	1.46	0.0449749	2.20247	1.01	2.12
MOB1Aa	XM_014171312.1	XM_014171312.1:118	459.17	36.36	497.76	36.09	-1.08	0.0471587	-2.17882	0.85	-1
FGF14a	XM_014163795.1	XM_014163795.1:145	430.32	91.17	516.51	48.12	-1.2	0.0520065	-2.22286	0.69	1
TEAD1b	XM_014175316.1	XM_014175316.1:2659	166.81	31.66	140.35	18.38	1.19	0.053542	2.12544	1	1.42
EF1Aa	NM_001141909.1	NM_001141909.1:0	7159.65	487.61	7604.35	307.19	-1.06	0.0538769	-2.15107	0.89	1
FRMD6a	XM_014211509.1	XM_014211509.1:2626	49.06	8.42	57.86	9.02	-1.18	0.0556608	-2.08695	0.71	1.01
MYO10c	XM_014204158.1	XM_014204158.1:3536	44.91	8.97	54.97	11.45	-1.22	0.0579828	-2.06865	0.66	1.01
ACTB	XM_014194401.1	XM_014194401.1:60	55.63	10.28	47.78	5.12	1.16	0.0597656	2.08179	0.99	1.37
STK3b	XM_014178825.1	XM_014178825.1:1	55.24	5.55	61.69	7.8	-1.12	0.0619989	-2.03402	0.8	1.01
MOB1Ab	XM_014161297.1	XM_014161297.1:61	316.85	39.45	356.73	38.78	-1.13	0.0640075	-2.01639	0.78	1.01
COL2A1a	XM_014145553.1	XM_014145553.1:5694	191.51	883.65	48.42	55.64	3.96	0.0646841	2.08157	0.89	17.63
GNRH	XM_014154458.1	XM_014154458.1:186	3.1	4.01	1.49	0.86	2.09	0.0676766	2.03258	0.93	4.67
FOXO1a	XM_014195874.1	XM_014195874.1:3676	37.06	9.35	28.86	7.05	1.28	0.0684468	1.97404	0.98	1.69
SPP2	NM_001123551.1	NM_001123551.1:281	2.06	4.19	1.09	0.14	1.89	0.0685658	2.1358	0.93	3.84
AJUBAa	XM_014156138.1	XM_014156138.1:3470	173.05	28.81	150.41	14.56	1.15	0.0703926	1.99779	0.99	1.34
PPARAb	XM_014169858.1	XM_014169858.1:1906	99.67	20.15	121.2	29.2	-1.22	0.0722302	-1.94468	0.66	1.02
MMP13c	XM_014137819.1	XM_014137819.1:407	8.57	4.82	4.54	3.77	1.89	0.0773643	1.93108	0.92	3.86
ARHGAP5a	XM_014194348.1	XM_014194348.1:5214	651.93	55.86	607.84	34.98	1.07	0.0796958	1.91251	0.99	1.16
CGBb/GTHB2	XM_014179923.1	XM_014179923.1:244	1.36	0.67	2.52	3.08	-1.85	0.0807453	-1.94031	0.27	1.1
MYO10e	XM_014151910.1	XM_014151910.1:7014	225.19	28.14	197.16	31.86	1.14	0.0833574	1.87003	0.98	1.33
ALDH1A2b	XM_014175666.1	XM_014175666.1:1297	270.47	53.89	318.8	51.58	-1.18	0.0866015	-1.8468	0.7	1.03
AMOTL2b	XM_014139405.1	XM_014139405.1:2019	4.11	2.04	2.54	1.47	1.62	0.0914095	1.81274	0.91	2.87
WNT7B	XM_014169868.1	XM_014169868.1:419	7.99	3.12	4.23	3.87	1.89	0.0923728	1.88011	0.88	4.07
SNAIb	NM_001140479.1	NM_001140479.1:1257	25.43	5.43	20.31	5.88	1.25	0.0948058	1.80412	0.95	1.64
MYO10f	XM_014165760.1	XM_014165760.1:6251	138.1	23.43	155.46	12.71	-1.13	0.0951428	-1.84023	0.77	1.03
STK4	XM_014165828.1	XM_014165828.1:775	179.31	42.95	150.55	20.08	1.19	0.0958507	1.81744	0.96	1.47
MC4Rd	XM_014157590.1	XM_014157590.1:116	40.55	11.93	31.42	7.91	1.29	0.097737	1.7744	0.95	1.76
DHRS7	XM_014210736.1	XM_014210736.1:1066	130.81	25.56	150.4	17.35	-1.15	0.0998744	-1.78809	0.73	1.03
ESR1	XM_014205563.1	XM_014205563.1:3177	25.74	5.04	35.37	21.52	-1.37	0.101415	-1.8042	0.49	1.08
TEAD2	XM_014126867.1	XM_014126867.1:2029	185.62	41.25	157.95	23.35	1.18	0.106533	1.73478	0.96	1.44
EGR1d	XM_014200066.1	XM_014200066.1:323	16.4	5.36	11.67	4.67	1.41	0.108734	1.73027	0.92	2.16
PPARB1A	XM_014167444.1	XM_014167444.1:4288	133.12	13.73	143.27	10.1	-1.08	0.109726	-1.7241	0.85	1.02
WWTR1b	XM_014168664.1	XM_014168664.1:22	137.2	18.26	151.21	12.8	-1.1	0.11206	-1.71205	0.8	1.03
RHOAh	XM_014131927.1	XM_014131927.1:119	415.45	60.66	371.97	45.94	1.12	0.116146	1.68043	0.97	1.29
CHMP2B	XM_014173900.1	XM_014173900.1:801	164.26	17.73	177.4	11.35	-1.08	0.116357	-1.70128	0.84	1.02
AESc	XM_014169692.1	XM_014169692.1:2414	1402.71	204.71	1249.18	163.22	1.12	0.116876	1.67448	0.97	1.3
GLHA1	NM_001146456.1	NM_001146456.1:457	20.93	352.87	307.33	2309.82	-14.69	0.11911	-1.6641	0	2.23
ARHGAP32a	XM_014137384.1	XM_014137384.1:4422	207.65	26.49	184.91	28.13	1.12	0.119213	1.66092	0.97	1.31
GREB1La	XM_014210245.1	XM_014210245.1:9	59.62	11.11	71.42	15.29	-1.2	0.129801	-1.61796	0.65	1.06
SNAIa	XM_014166486.1	XM_014166486.1:248	22.72	8.89	28.43	3.73	-1.25	0.1313	-1.66693	0.59	1.09
AKAP11b	XM_014164979.1	XM_014164979.1:5524	93.95	21.62	73.27	27.75	1.28	0.135337	1.59848	0.91	1.8
PRKAR2Ac	XM_014135164.1	XM_014135164.1:2465	312.22	37.22	280.63	42.59	1.11	0.135956	1.58686	0.96	1.29
CEBPBa	NM_001139913.1	NM_001139913.1:105	30.13	9.98	38.57	14.98	-1.28	0.139205	-1.57481	0.56	1.1
COL2A1d	XM_014134054.1	XM_014134054.1:33	126.9	220.71	71.58	20.3	1.77	0.153311	1.57981	0.75	4.18
WNT8Ba	XM_014206457.1	XM_014206457.1:691	19.41	11.98	12.41	7.15	1.56	0.154122	1.50751	0.82	2.97
COL2A1b	XM_014135018.1	XM_014135018.1:4650	7.34	39.5	2.31	4.94	3.18	0.154533	1.52901	0.59	17.12
CGAb	XM_014209152.1	XM_014209152.1:949	16.27	125.19	95.21	309.26	-5.85	0.155137	-1.50274	0.01	2.17
LATS1b	XM_014144217.1	XM_014144217.1:4698	32.99	10.53	40.27	8.17	-1.22	0.157382	-1.50742	0.61	1.09
PRKAR2Ad	XM_014146325.1	XM_014146325.1:2743	216.79	15.84	198.56	31.51	1.09	0.162164	1.50716	0.96	1.24
ETS1d	XM_014200641.1	XM_014200641.1:574	27.38	6.97	20.65	10.31	1.33	0.16562	1.4974	0.87	2.03
LEPRb	XM_014168840.1	XM_014168840.1:4180	1.95	2.03	3.33	2.2	-1.71	0.165742	-1.46249	0.26	1.29
SOX9c	XM_014179186.1	XM_014179186.1:3163	380.49	33.54	410.03	47.34	-1.08	0.167225	-1.46277	0.83	1.04
ARHGAP32d	XM_014214855.1	XM_014214855.1:8	107.51	19.76	121.18	15.7	-1.13	0.168411	-1.46308	0.74	1.06
PRKAR2Ba	XM_014125918.1	XM_014125918.1:2016	227.81	38.87	251.04	16.19	-1.1	0.169102	-1.49664	0.78	1.05
SNAI1	XM_014134685.1	XM_014134685.1:109	8.03	6.1	4.56	4.91	1.76	0.176575	1.43162	0.74	4.17
GLHA2b	XM_014209153.1	XM_014209153.1:456	7.44	51.4	34.01	114.46	-4.57	0.177193	-1.42126	0.02	2.2
KDM5Ba	XM_014167209.1	XM_014167209.1:0	67.23	18.59	81.74	18.41	-1.22	0.177911	-1.41872	0.61	1.11
ARB2/AR	XM_014196828.1	XM_014196828.1:113	21.21	4.86	18.18	4.23	1.17	0.179959	1.41156	0.92	1.48
ROCK1a	XM_014191784.1	XM_014191784.1:152	295.02	24.45	308.8	11.31	-1.05	0.185453	-1.42665	0.89	1.03
PHACTR4Bb	XM_014169607.1	XM_014169607.1:141	238.52	22.83	260.73	39.53	-1.09	0.186456	-1.40509	0.8	1.05
PRKAR2Bd	XM_014207731.1	XM_014207731.1:1225	231.18	23.76	247.17	20.94	-1.07	0.189699	-1.38181	0.84	1.04
COF2d	XM_014212307.1	XM_014212307.1:1288	5876.23	466.01	5596.07	355.02	1.05	0.19027	1.38032	0.97	1.13
SOX3a	XM_014212260.1	XM_014212260.1:0	734.64	141	659.94	72	1.11	0.194624	1.38263	0.94	1.32
ENOX1	XM_014173914.1	XM_014173914.1:2173	127.01	27.03	111.33	16.98	1.14	0.195713	1.36487	0.92	1.41
KDM5Bb	XM_014132540.1	XM_014132540.1:4662	209.17	29.72	181.63	46.64	1.15	0.198129	1.3691	0.92	1.45
ADMa	XR_001323797.1	XR_001323797.1:594	1.3	0.59	1.1	0.14	1.18	0.20496	1.36872	0.89	1.57
COF2b	XM_014199640.1	XM_014199640.1:1300	7322.94	1004.42	6764.37	688.78	1.08	0.209797	1.32099	0.95	1.23
MYO10a	XM_014139109.1	XM_014139109.1:6583	136.34	23.88	122.71	18.14	1.11	0.210229	1.31452	0.93	1.32
FOXP3a	NM_001198847.1	NM_001198847.1:1472	2.93	1.81	1.99	1.84	1.47	0.210878	1.31447	0.78	2.78
GLHA2a	XM_014195502.1	XM_014195502.1:572	46.35	765.32	419.74	3706.2	-9.06	0.213682	-1.30558	0	4.23
RND3c	XM_014173486.1	XM_014173486.1:1106	133.6	9.17	140.12	10.88	-1.05	0.21374	-1.30331	0.88	1.03
GNRHR4b	XM_014124885.1	XM_014124885.1:251	20.82	9.66	26.07	5.97	-1.25	0.216279	-1.31211	0.54	1.17
YAP1	XM_014215593.1	XM_014215593.1:594	26.78	10.12	21.42	5.7	1.25	0.219679	1.29303	0.86	1.82
OTX2a	XM_014210818.1	XM_014210818.1:323	9.5	6.04	5.98	6.22	1.59	0.223571	1.28174	0.72	3.49
CEBPDb	XM_014191131.1	XM_014191131.1:569	370.08	201.13	491.13	246.17	-1.33	0.232863	-1.24699	0.46	1.23
CXXC4	XM_014209621.1	XM_014209621.1:35	2.37	2.67	1.53	0.9	1.55	0.232909	1.26169	0.72	3.32
FSTL3b	XM_014216321.1	XM_014216321.1:1509	15.54	23.63	10.65	4.95	1.46	0.238222	1.25062	0.74	2.86
ARHGAP6d	XM_014156305.1	XM_014156305.1:172	6.99	3.53	4.62	3.39	1.51	0.240847	1.24681	0.72	3.18
SIX6b	XM_014189802.1	XM_014189802.1:2316	5.1	3.62	3.01	3.85	1.69	0.241092	1.22503	0.67	4.29
WNT7Bb	XM_014124504.1	XM_014124504.1:2894	56.24	6.29	51.39	8.96	1.09	0.242136	1.2287	0.93	1.28
ARHGEF17a	XM_014163481.1	XM_014163481.1:9576	198.02	19.77	184.11	24.67	1.08	0.243952	1.22011	0.95	1.22
SAV1b	XR_001330108.1	XR_001330108.1:773	21.76	6.83	17.43	7.34	1.25	0.25028	1.207	0.84	1.86
VDRAc	XM_014135458.1	XM_014135458.1:1809	113.24	13.72	122.99	17.95	-1.09	0.25265	-1.1946	0.79	1.07
VGLL3a	XM_014173901.1	XM_014173901.1:1500	11.81	6.62	7.78	6.28	1.52	0.256336	1.18951	0.71	3.26
PRKAR2Bc	XM_014152968.1	XM_014152968.1:1506	342.66	27.9	327.06	25.57	1.05	0.257961	1.17925	0.96	1.14
LHR/LHCGR	XM_014179976.1	XM_014179976.1:849	16.69	5.18	19.82	5.96	-1.19	0.259598	-1.17503	0.61	1.16
RHOAc	XM_014146310.1	XM_014146310.1:77	127.9	20.59	139.63	18.17	-1.09	0.259985	-1.17723	0.78	1.08
AJUBAb	XM_014207022.1	XM_014207022.1:3898	77.61	12.74	84.95	14.41	-1.09	0.260004	-1.17415	0.77	1.08
GNRHR1b	XM_014177690.1	XM_014177690.1:275	40.25	5.15	43.58	6.21	-1.08	0.261936	-1.17061	0.8	1.07
COL2A1c	XM_014168236.1	XM_014168236.1:6227	160.33	465.65	88.89	35.38	1.8	0.263309	1.20293	0.58	5.59
FHAD1	XM_014146077.1	XM_014146077.1:2577	1.67	2.13	2.63	3.68	-1.57	0.263527	-1.16764	0.28	1.47
WNT5B	XM_014208835.1	XM_014208835.1:338	2.3	1.99	1.61	1.35	1.43	0.280565	1.1247	0.72	2.85
PRKAR1Ba	XM_014202670.1	XM_014202670.1:383	1277.06	220.05	1179.18	115.96	1.08	0.281678	1.13393	0.93	1.27
ARHGEF25c	XM_014167151.1	XM_014167151.1:3122	132	20.43	118.78	25.16	1.11	0.282963	1.12254	0.91	1.36
COL12A1a	XM_014204893.1	XM_014204893.1:4669	49.26	17.53	60.38	24.37	-1.23	0.286381	-1.10854	0.55	1.21
FARP1c	XM_014151196.1	XM_014151196.1:1131	59.52	11.73	65.8	10.8	-1.11	0.290833	-1.09887	0.74	1.1
AMOTL1	XM_014163484.1	XM_014163484.1:3503	5.04	2.87	3.25	4.3	1.55	0.294105	1.0967	0.65	3.71
RHOAa	XM_014135290.1	XM_014135290.1:998	1799.02	102.01	1849.93	82.84	-1.03	0.297186	-1.08566	0.92	1.03
PRKAR1Aa	XM_014179785.1	XM_014179785.1:83	793.69	54.02	820.09	43.98	-1.03	0.301257	-1.0759	0.91	1.03
TLE1a	XM_014160992.1	XM_014160992.1:839	79.9	14.61	87.47	12.56	-1.09	0.301387	-1.07552	0.76	1.1
ARHGAP19c	XM_014214449.1	XM_014214449.1:1745	58.06	7.83	51.13	16.17	1.14	0.302725	1.08892	0.87	1.48
ESRRAa	XM_014196428.1	XM_014196428.1:2790	118.38	23.38	107.21	18.48	1.1	0.315136	1.04307	0.9	1.36
AKAP11a	XM_014173902.1	XM_014173902.1:6476	333.72	41.74	357.59	49.22	-1.07	0.31667	-1.03938	0.81	1.08
RLN3Ab	XM_014202846.1	XM_014202846.1:68	231.89	42.33	254.73	53.07	-1.1	0.318149	-1.03542	0.75	1.11
ZIC1a	XM_014181845.1	XM_014181845.1:1571	595.16	65.27	631.2	75.77	-1.06	0.319305	-1.0326	0.83	1.07
SOX3b	XM_014199709.1	XM_014199709.1:16	451.84	138.76	400.37	53.35	1.13	0.323184	1.0398	0.87	1.47
OTX2c	XM_014144803.1	XM_014144803.1:57	76.91	29.66	66.5	8.2	1.16	0.325225	1.04459	0.84	1.59
ROCK2b	XM_014211022.1	XM_014211022.1:358	73.2	7.87	69.31	7.88	1.06	0.326746	1.01627	0.94	1.19
PRKAR1Ac	XM_014202328.1	XM_014202328.1:342	382.67	53.71	348.99	80.91	1.1	0.329199	1.01588	0.9	1.34
CEBPAa	NM_001139931.1	NM_001139931.1:915	98.57	19.88	106.95	9.84	-1.09	0.330768	-1.02507	0.77	1.1
ARHGAP6e	XM_014174484.1	XM_014174484.1:4990	10.2	2.45	8.16	3.85	1.25	0.339356	1.00479	0.76	2.06
PAX3c	XM_014190806.1	XM_014190806.1:2321	210.86	45.65	184.04	57.49	1.15	0.345674	0.98126	0.85	1.55
RHOAg	XM_014167662.1	XM_014167662.1:1664	388.55	48.08	370.43	23.69	1.05	0.347837	0.982411	0.94	1.17
ARHGEF17b	XM_014215311.1	XM_014215311.1:1440	1.71	1.34	2.48	2.95	-1.45	0.350275	-0.974402	0.3	1.6
ARHGAP6f	XM_014207436.1	XM_014207436.1:103	4.67	2.02	6.4	3.68	-1.37	0.350763	-0.969689	0.36	1.48
GNRHR4a	XM_014148656.1	XM_014148656.1:1499	13.2	6.86	16.14	2.77	-1.22	0.354989	-0.979132	0.51	1.31
FSTL3a	XM_014148799.1	XM_014148799.1:1610	9.26	3.6	11.64	6.1	-1.26	0.358124	-0.951156	0.47	1.34
PCDH18b	XM_014199395.1	XM_014199395.1:263	124.22	24.89	113.63	19.55	1.09	0.362374	0.942074	0.89	1.34
ARHGAP6b	XM_014164375.1	XM_014164375.1:14	3.67	2.82	4.98	3.89	-1.35	0.36361	-0.94298	0.37	1.49
TLE4b	XM_014216416.1	XM_014216416.1:87	117.95	21.59	108.83	17.42	1.08	0.363841	0.939169	0.9	1.3
MYO10b	XM_014193101.1	XM_014193101.1:3833	201.82	48.94	222.04	37.89	-1.1	0.376623	-0.916569	0.72	1.14
MMP13b	XM_014137820.1	XM_014137820.1:559	1.41	1.11	1.18	0.34	1.2	0.380596	0.917155	0.78	1.84
WNT8Bb	XM_014155110.1	XM_014155110.1:1297	2.53	2.36	1.87	1.35	1.35	0.387931	0.892879	0.65	2.82
KLF15c	XM_014168045.1	XM_014168045.1:1883	12.93	4.61	10.98	3.6	1.18	0.394802	0.877932	0.79	1.76
PCNXL4	XM_014210604.1	XM_014210604.1:3581	1.92	1.52	1.5	0.96	1.28	0.399557	0.869517	0.69	2.37
MC4Rc	XM_014180569.1	XM_014180569.1:1747	14.33	4.87	11.75	6.29	1.22	0.402937	0.866248	0.74	2.01
CEBPAb	XM_014127824.1	XM_014127824.1:2561	124.67	15.06	131.34	16.8	-1.05	0.404043	-0.860438	0.83	1.08
LEPB1	NM_001279134.1	NM_001279134.1:434	1.63	1.68	2.28	3.3	-1.4	0.404113	-0.865652	0.31	1.68
FOXP3b	XM_014146362.1	XM_014146362.1:1754	2.35	2.32	1.71	1.84	1.38	0.414893	0.840854	0.61	3.12
ASMT	XM_014173895.1	XM_014173895.1:1118	8.22	29.45	5	25.89	1.64	0.420455	0.831742	0.45	5.97
CEBPDa	NM_001141493.2	NM_001141493.2:964	228.89	148.65	288.08	199.56	-1.26	0.422276	-0.82677	0.44	1.45
FRMD6b	XM_014196585.1	XM_014196585.1:2427	470.01	145.42	518.88	67.69	-1.1	0.422387	-0.838527	0.69	1.18
LRRC9	XM_014210738.1	XM_014210738.1:1811	37.8	6.61	34.07	10.33	1.11	0.422759	0.829591	0.84	1.46
PAX3b	XM_014163289.1	XM_014163289.1:1912	34.42	12.6	28.33	16.03	1.21	0.43012	0.817592	0.72	2.05
ARHGAP5b	XR_001330076.1	XR_001330076.1:1615	636.36	41.55	657.94	62.33	-1.03	0.433344	-0.809567	0.88	1.06
WNT7Bc	XM_014152727.1	XM_014152727.1:1480	1.15	0.16	1.09	0.14	1.05	0.434669	0.804707	0.92	1.21
HPRT1	XM_014212855.1	XM_014212855.1:452	1615.62	77.93	1583.73	80.78	1.02	0.435247	0.803471	0.97	1.08
CYP26B1b	XM_014206393.1	XM_014206393.1:3806	391.14	121.6	353.36	77.3	1.11	0.438718	0.798189	0.84	1.46
RPABC2a	XM_014193251.1	XM_014193251.1:1	575.63	63.01	552.86	47.29	1.04	0.440706	0.794607	0.93	1.16
COL1A1a	XM_014204457.1	XM_014204457.1:5684	903.94	244.94	1083.23	835.09	-1.2	0.441893	-0.798153	0.5	1.38
TEAD3a	XM_014133831.1	XM_014133831.1:1712	81.34	12.15	75.55	16.49	1.08	0.443839	0.791931	0.88	1.32
CYP26A1b	XM_014155254.1	XM_014155254.1:670	2.27	2.6	1.68	2.08	1.35	0.444491	0.787096	0.59	3.1
TEAD3b	XM_014166078.1	XM_014166078.1:2204	144.87	27.19	137	15.32	1.06	0.445438	0.78875	0.91	1.23
FGF2	XM_014212026.1	XM_014212026.1:674	91.4	14.9	96.39	10.83	-1.05	0.446262	-0.786474	0.82	1.1
CDH2c	XM_014191007.1	XM_014191007.1:3047	3345.68	233.16	3420.73	127.34	-1.02	0.446867	-0.789462	0.92	1.04
ADMb	XM_014175339.1	XM_014175339.1:702	8.33	7.26	10.97	5.08	-1.32	0.449309	-0.786289	0.35	1.66
PAX3d	XM_014215104.1	XM_014215104.1:2124	85.49	28.06	76.87	15.82	1.11	0.4506	0.77974	0.83	1.5
VDRAb/VDR0	XM_014146371.1	XM_014146371.1:2025	202.7	31.43	215.21	33.69	-1.06	0.45067	-0.775996	0.8	1.11
RXRBAa	XM_014141731.1	XM_014141731.1:1640	154.46	21.24	144.01	33.76	1.07	0.45168	0.779231	0.88	1.31
GAPDH	NM_001123561.1	NM_001123561.1:421	81.58	108.88	52.22	190.29	1.56	0.454083	0.771414	0.45	5.45
ARHGAP32c	XM_014157221.1	XM_014157221.1:6459	121.79	18.35	115.54	14.21	1.05	0.456763	0.765781	0.91	1.22
FGF8a	XM_014202422.1	XM_014202422.1:635	87.33	18.79	95.14	20.08	-1.09	0.45719	-0.764628	0.72	1.17
ROCK2c	XM_014204608.1	XM_014204608.1:154	1.16	0.16	1.29	0.71	-1.12	0.461098	-0.770805	0.65	1.24
PRKAR2Ab	XM_014167675.1	XM_014167675.1:1264	1.75	1.66	1.43	0.81	1.22	0.462477	0.757479	0.68	2.19
DLK1b	XM_014154083.1	XM_014154083.1:2272	2.16	1.89	2.94	4.54	-1.36	0.466282	-0.751142	0.3	1.8
ESRRAb	XM_014129095.1	XM_014129095.1:2941	249.57	22.87	257.28	19.57	-1.03	0.470136	-0.742916	0.89	1.06
PGRa	NM_001252363.1	NM_001252363.1:729	9.3	2.46	7.69	6	1.21	0.47101	0.751188	0.68	2.14
CGAa	XM_014210156.1	XM_014210156.1:91	1.57	1.5	1.96	1.31	-1.25	0.471464	-0.740243	0.42	1.53
PPM1A	XM_014210734.1	XM_014210734.1:2244	1166.74	114.11	1132.41	71.58	1.03	0.47186	0.742865	0.94	1.13
HTR1F	XM_014173643.1	XM_014173643.1:328	12.27	6.63	10.16	4.63	1.21	0.471883	0.739967	0.7	2.09
KIF15	XM_014210754.1	XM_014210754.1:621	76.38	23.8	67.5	23.42	1.13	0.475702	0.733115	0.79	1.63
ROCK2a	XM_014192160.1	XM_014192160.1:569	299.52	16.08	312.51	50.31	-1.04	0.479866	-0.737762	0.84	1.09
COL1A2	XM_014178512.1	XM_014178512.1:4396	2513.31	834.94	2921.25	1558.66	-1.16	0.481927	-0.722964	0.55	1.35
TDRD9	XM_014210746.1	XM_014210746.1:2725	20.58	11.48	15	13.86	1.37	0.484259	0.725365	0.52	3.63
COF2a	XM_014196474.1	XM_014196474.1:947	5416.69	388.22	5275.81	397.89	1.03	0.48681	0.714338	0.95	1.11
COL12A1c	XM_014210332.1	XM_014210332.1:10124	13.86	18.48	10.31	12.33	1.34	0.487711	0.713125	0.55	3.29
EGR1a	NM_001141824.1	NM_001141824.1:17	445.47	141.41	405.32	75.95	1.1	0.488956	0.715767	0.82	1.47
TLE1b	XM_014169695.1	XM_014169695.1:2951	88.45	18.88	83.11	8.06	1.06	0.490667	0.717003	0.87	1.3
PITX1a	XM_014198242.1	XM_014198242.1:950	10.67	28.97	18.7	36.88	-1.75	0.494844	-0.702044	0.1	3.21
PPARAa	XM_014124069.1	XM_014124069.1:1937	193.82	29.47	206.92	49.17	-1.07	0.495211	-0.703728	0.76	1.15
EPSTI1	XM_014173912.1	XM_014173912.1:1120	156.62	85.37	179.55	47.5	-1.15	0.495869	-0.704666	0.57	1.34
ARHGAP6c	XM_014151712.1	XM_014151712.1:3139	50.77	15.59	45.85	4.64	1.11	0.499581	0.707317	0.79	1.56
CYP26B1a	XM_014156772.1	XM_014156772.1:715	74.42	18.8	80.5	14.36	-1.08	0.501128	-0.692862	0.72	1.18
RXRAb	XM_014128611.1	XM_014128611.1:71	94.59	15.94	89.37	14.08	1.06	0.508867	0.678209	0.88	1.27
WNT5A	XM_014134623.1	XM_014134623.1:1733	30.65	8.98	27.68	9.3	1.11	0.513285	0.670926	0.8	1.54
PRKAR1Bb	XM_014202711.1	XM_014202711.1:402	1350.26	191.79	1294.6	131.47	1.04	0.513335	0.673156	0.91	1.2
RXRBAb	XM_014202184.1	XM_014202184.1:2135	722.21	60.15	704.83	46.22	1.02	0.514351	0.669713	0.95	1.11
WWTR1a	XM_014123631.1	XM_014123631.1:206	157.68	21.63	163.45	11.14	-1.04	0.519398	-0.667164	0.86	1.09
ARHGAP32f	XM_014163003.1	XM_014163003.1:6235	407.85	37.91	394.47	42.51	1.03	0.519801	0.660534	0.93	1.15
ETS1a	XM_014197824.1	XM_014197824.1:914	14.27	3.48	15.63	4.63	-1.1	0.525806	-0.650905	0.67	1.24
RPS20	NM_001140843.1	NM_001140843.1:214	7654.34	408.95	7438.1	822	1.03	0.528759	0.652263	0.93	1.13
SLC38A6	XM_014210728.1	XM_014210728.1:1558	94.94	31.4	87.37	16.2	1.09	0.536236	0.639397	0.81	1.45
TEAD1d	XM_014148054.1	XM_014148054.1:2094	105.41	12.91	100.93	14.81	1.04	0.537466	0.632544	0.9	1.21
APOC1a	XM_014201564.1	XM_014201564.1:264	458.6	156.19	409.35	167.77	1.12	0.539912	0.62858	0.76	1.66
RHOAb	XM_014135189.1	XM_014135189.1:721	1073.34	66.24	1046.87	101.26	1.03	0.539923	0.630893	0.94	1.12
APOC1b	XM_014155604.1	XM_014155604.1:512	5700.22	1328.78	6079.71	841.09	-1.07	0.544573	-0.624938	0.75	1.18
RHOAd	XM_014145763.1	XM_014145763.1:1243	761.39	65.84	735.72	97.14	1.03	0.544755	0.622806	0.92	1.17
SIX3b	XM_014210714.1	XM_014210714.1:1220	95.04	31.1	109.46	46.49	-1.15	0.547086	-0.621885	0.52	1.44
CFL1La	XM_014157965.1	XM_014157965.1:471	41.25	31.78	52.72	52.98	-1.28	0.550983	-0.611367	0.33	1.86
PRKAR1Ab	XM_014209627.1	XM_014209627.1:3673	996.43	100.71	1023.02	75.98	-1.03	0.552866	-0.609102	0.89	1.07
PCDH18a	XM_014212361.1	XM_014212361.1:224	168.63	31.9	177.43	27.38	-1.05	0.554182	-0.606285	0.79	1.14
EDAR	XM_014173897.1	XM_014173897.1:2259	17.23	7.62	15.05	5.99	1.14	0.557328	0.601766	0.7	1.86
VDRAd	XM_014167996.1	XM_014167996.1:3206	332.67	91.65	354.06	62.26	-1.06	0.55775	-0.603	0.75	1.18
GNRHRb	XM_014201132.1	XM_014201132.1:993	15.34	7.72	13.03	7.62	1.18	0.560484	0.597281	0.65	2.13
FARP1a	XM_014173359.1	XM_014173359.1:4482	282.87	24.12	293.33	42.33	-1.04	0.562693	-0.596641	0.84	1.1
KLF15b	XM_014132138.1	XM_014132138.1:1090	24.16	6.11	22.18	7.28	1.09	0.562742	0.593662	0.8	1.49
PHACTR4Ba	XM_014200206.1	XM_014200206.1:450	1.93	1.71	1.62	1.34	1.19	0.563394	0.592059	0.63	2.25
GHa	NM_001123676.1	NM_001123676.1:837	293.29	9720.33	881.31	6841.54	-3	0.564772	-0.589758	0.01	18.73
RD3L	XM_014210752.1	XM_014210752.1:1379	1.36	0.49	1.56	1.62	-1.15	0.573495	-0.580378	0.52	1.47
MYO10d	XM_014150467.1	XM_014150467.1:45	774.04	160.16	736.25	103.71	1.05	0.574253	0.576518	0.87	1.27
GHRL	NM_001139585.1	NM_001139585.1:396	2.21	1.76	1.84	1.63	1.2	0.576013	0.572629	0.6	2.4
MYO10g	XM_014174718.1	XM_014174718.1:337	43.16	6.24	40.89	8.98	1.06	0.577185	0.573237	0.86	1.3
ROCK1b	XM_014140558.1	XM_014140558.1:105	9.36	4.19	8.14	3.9	1.15	0.579342	0.567674	0.68	1.96
GHb	XM_014204437.1	XM_014204437.1:1012	410.68	11880.5	1198.66	11732.3	-2.92	0.58015	-0.566513	0.01	20.36
GHSRc	XM_014202065.1	XM_014202065.1:394	1.13	0.17	1.09	0.14	1.04	0.580279	0.566598	0.9	1.2
LEPRa	XM_014123299.1	XM_014123299.1:79	1.13	0.17	1.09	0.14	1.04	0.580279	0.566598	0.9	1.2
MYF5a	NM_001123644.1	NM_001123644.1:438	1.13	0.17	1.09	0.14	1.04	0.580279	0.566598	0.9	1.2
GRM6b	XM_014166437.1	XM_014166437.1:186	30.81	16.83	35.53	16.29	-1.15	0.581799	-0.564061	0.5	1.5
FGF8b	XM_014154007.1	XM_014154007.1:718	147.39	21.39	154.44	26.63	-1.05	0.585319	-0.558665	0.8	1.14
RUNX2	XM_014210599.1	XM_014210599.1:116	1.45	0.63	1.67	1.59	-1.15	0.586546	-0.56055	0.49	1.53
OTX2b	XM_014185285.1	XM_014185285.1:1470	322.82	53.32	337.84	54.39	-1.05	0.587384	-0.555423	0.8	1.14
EF1Ab	NM_001123629.1	NM_001123629.1:0	15823.9	663.78	16162.1	1642.26	-1.02	0.587904	-0.560754	0.9	1.07
RND3a	XM_014165494.1	XM_014165494.1:1051	78.23	18.35	82.61	14.62	-1.06	0.591987	-0.549092	0.76	1.17
ARB1	XM_014137515.1	XM_014137515.1:946	16.07	5.45	17.6	5.73	-1.1	0.59214	-0.548311	0.64	1.31
COF2c	XM_014129157.1	XM_014129157.1:1	492.26	64.33	478.21	39.32	1.03	0.592755	0.549465	0.92	1.15
HIF1A	XM_014210723.1	XM_014210723.1:2811	119.45	9.05	122.91	15.33	-1.03	0.594943	-0.54629	0.87	1.09
LAPTM4Ab/LAP4A	NM_001140354.1	NM_001140354.1:2208	1278.77	101.68	1253.81	78.74	1.02	0.596006	0.543072	0.94	1.1
PAX3a	XM_014139573.1	XM_014139573.1:16	111.74	28.34	104.27	27.02	1.07	0.598459	0.538891	0.81	1.41
SIX1	NM_001139628.1	NM_001139628.1:949	29.11	19.57	24.62	13.72	1.18	0.603632	0.531954	0.6	2.33
LIMK1	XM_014162741.1	XM_014162741.1:3508	301.14	24.19	306.9	18.89	-1.02	0.604695	-0.530415	0.91	1.06
RHOAf	XM_014166109.1	XM_014166109.1:1138	1489.52	206.24	1539.55	182.84	-1.03	0.613084	-0.517636	0.84	1.11
CYP26A1c	XM_014205392.1	XM_014205392.1:1160	20.46	6.5	22.02	5.48	-1.08	0.613277	-0.518673	0.68	1.27
GHSRa	XM_014150371.1	XM_014150371.1:721	4.94	3.45	5.85	4.51	-1.18	0.613781	-0.516186	0.42	1.71
LIMK2a	XM_014170687.1	XM_014170687.1:2658	63.4	8.97	60.62	11.6	1.05	0.613934	0.516968	0.87	1.26
VDRAa	XM_014132120.1	XM_014132120.1:2743	296.84	61.84	309.53	42.78	-1.04	0.614737	-0.516088	0.8	1.14
AESb	XM_014216422.1	XM_014216422.1:3135	1679.73	134.32	1707.87	76.04	-1.02	0.619811	-0.510714	0.91	1.06
ARHGAP19a	XM_014182722.1	XM_014182722.1:1368	72.43	14.69	66.65	27.64	1.09	0.625173	0.503787	0.75	1.57
CDH2d	XM_014140224.1	XM_014140224.1:1489	975.04	90.94	944.65	159.09	1.03	0.63368	0.489654	0.9	1.19
ARHGAP6a	XM_014150285.1	XM_014150285.1:3821	40.07	10.54	37.79	7.46	1.06	0.634619	0.487522	0.82	1.38
SIX3c	XM_014158209.1	XM_014158209.1:1186	2	1.37	1.72	1.87	1.16	0.636	0.484319	0.6	2.26
SIX3a	XM_014179983.1	XM_014179983.1:1557	109.94	22.81	99.91	38	1.1	0.639437	0.484651	0.7	1.72
GNRHRa	XM_014161730.1	XM_014161730.1:2848	15.62	3.97	14.61	4.56	1.07	0.64111	0.476661	0.79	1.44
PRKCH	XM_014210726.1	XM_014210726.1:1943	11.17	7.24	9.66	5.63	1.16	0.644192	0.472087	0.6	2.25
KLF15a	XM_014132950.1	XM_014132950.1:2640	47.08	19.69	51.8	20.99	-1.1	0.645273	-0.470757	0.59	1.41
SNAI2b	XM_014140125.1	XM_014140125.1:1193	36.34	12.4	39.66	21.87	-1.09	0.651094	-0.463905	0.61	1.39
RXRBAc	XM_014177327.1	XM_014177327.1:3123	665.63	125.44	641.02	93.56	1.04	0.652164	0.461087	0.87	1.24
GNRH1	XM_014160183.1	XM_014160183.1:74	11.35	8.51	13.38	6.57	-1.18	0.655428	-0.459512	0.38	1.88
NR1I2/PXR	XM_014174162.1	XM_014174162.1:1997	22.88	4.22	24.07	6.27	-1.05	0.657861	-0.453309	0.75	1.21
PPARGa	NM_001123546.1	NM_001123546.1:2086	9.99	3.62	9.17	4.32	1.09	0.672972	0.431211	0.71	1.67
RND3e	XM_014150815.1	XM_014150815.1:2042	18.62	7.07	17.34	5.58	1.07	0.673478	0.430443	0.75	1.54
RLN3Aa	XM_014125479.1	XM_014125479.1:2849	1.29	0.86	1.19	0.42	1.08	0.677645	0.426025	0.73	1.6
ANLNa	XM_014124340.1	XM_014124340.1:4609	12.45	6.88	13.89	7.07	-1.12	0.679882	-0.421445	0.51	1.57
LATS2b	XM_014174046.1	XM_014174046.1:5147	30.61	5.32	31.68	4.57	-1.03	0.681132	-0.419873	0.81	1.15
PRKAR2Bb	XM_014147660.1	XM_014147660.1:1380	341.14	30.79	347.62	30.54	-1.02	0.68626	-0.412457	0.89	1.08
LATS2a	XM_014164783.1	XM_014164783.1:4528	67.83	11.23	69.95	9.33	-1.03	0.687262	-0.411225	0.83	1.14
SIX4	XM_014210729.1	XM_014210729.1:3737	9.13	5.88	7.98	5.96	1.15	0.688976	0.408822	0.56	2.34
ARHGAP32b	XM_014197553.1	XM_014197553.1:2633	173.1	20.41	178.02	26.62	-1.03	0.691764	-0.405158	0.84	1.13
RND3b	XM_014165492.1	XM_014165492.1:1056	168.97	17.28	172.77	20.97	-1.02	0.695743	-0.399476	0.87	1.1
CYP26A1a	XM_014154896.1	XM_014154896.1:54	1.82	1.24	1.61	1.73	1.13	0.696402	0.398559	0.58	2.19
PPARGb	XM_014135113.1	XM_014135113.1:82	1.13	0.17	1.1	0.17	1.03	0.696405	0.39832	0.88	1.2
FOXO1c	XM_014163663.1	XM_014163663.1:534	44.19	8.55	46.58	13.85	-1.05	0.697707	-0.398479	0.71	1.27
MC4Ra	XM_014140480.1	XM_014140480.1:170	27.81	9.86	29.8	8.81	-1.07	0.698209	-0.39647	0.64	1.36
MNAT1	XM_014210730.1	XM_014210730.1:318	83.66	17.26	86.37	9.55	-1.03	0.705047	-0.388675	0.81	1.16
COL12A1b	XM_014144106.1	XM_014144106.1:2546	7.22	5.68	8.27	5.66	-1.15	0.705852	-0.38527	0.41	1.87
LAPTM4Aa	XM_014143948.1	XM_014143948.1:949	1168.09	95.56	1152.45	71.92	1.01	0.707194	0.383867	0.94	1.09
RXRAc	XM_014132501.1	XM_014132501.1:2074	40.3	11.5	42.52	11.26	-1.05	0.710816	-0.378434	0.7	1.29
KDM5Bd	XM_014146695.1	XM_014146695.1:38	251.67	37.21	257.83	26.51	-1.02	0.712485	-0.376728	0.85	1.12
MOB1B	XM_014128058.1	XM_014128058.1:159	231.46	15.97	234.59	17.72	-1.01	0.715442	-0.372075	0.91	1.07
AESa	XM_014150407.1	XM_014150407.1:2271	535.07	39.35	529.31	21.7	1.01	0.72563	0.360213	0.95	1.08
COL1A1b	XM_014192569.1	XM_014192569.1:1568	435.59	129.29	488.52	721.7	-1.12	0.727367	-0.360512	0.43	1.86
FOXO1b	XM_014123816.1	XM_014123816.1:26	2.18	1.15	1.98	1.44	1.1	0.732542	0.348774	0.61	1.99
ANLNb	XM_014148898.1	XM_014148898.1:1662	13.19	3.05	13.97	6.83	-1.06	0.742433	-0.337613	0.65	1.37
ADMc	XM_014126713.1	XM_014126713.1:701	2.76	2.15	3.12	2.8	-1.13	0.744333	-0.332908	0.39	1.99
CADM2Bb	XM_014163653.1	XM_014163653.1:175	755.8	81.06	769.85	87.79	-1.02	0.745315	-0.331415	0.87	1.11
ALDH1A2a	XM_014126911.1	XM_014126911.1:466	1.35	0.74	1.27	0.44	1.06	0.746841	0.33024	0.72	1.57
SIX6a	XM_014210731.1	XM_014210731.1:1031	27.43	10.39	30.96	19.88	-1.13	0.750096	-0.328171	0.38	2.04
RHOAe	XM_014147561.1	XM_014147561.1:9	1.15	0.16	1.18	0.34	-1.03	0.758223	-0.315493	0.78	1.2
LATS1a	XM_014205037.1	XM_014205037.1:5010	71.64	14.11	69.72	10.53	1.03	0.760141	0.311582	0.85	1.24
SAV1a	XM_014194137.1	XM_014194137.1:1867	9.03	7.8	8	7.79	1.13	0.7617	0.310309	0.48	2.66
CDH2b	XM_014123187.1	XM_014123187.1:86	400.22	83.63	389.65	54.64	1.03	0.765463	0.304823	0.85	1.24
ARHGEF25b	XM_014135869.1	XM_014135869.1:2685	137.18	17.72	139.8	18.31	-1.02	0.774322	-0.292329	0.85	1.13
PCDH18c	XM_014194606.1	XM_014194606.1:325	447.51	55.27	455.92	59.64	-1.02	0.777756	-0.287855	0.85	1.13
RXRGAb	XM_014139718.1	XM_014139718.1:1569	25	7.07	26.44	11.18	-1.06	0.779174	-0.287184	0.62	1.45
SNAI2a	NM_001140203.1	NM_001140203.1:1178	4.26	4.78	3.75	4.2	1.13	0.77984	0.284969	0.43	2.96
PITX1b	XM_014123791.1	XM_014123791.1:1251	1.13	0.17	1.11	0.17	1.02	0.781075	0.283325	0.87	1.19
CEBPBb	XM_014146703.1	XM_014146703.1:61	1.35	0.42	1.43	1.03	-1.06	0.784865	-0.279642	0.61	1.47
STK3a	XM_014143284.1	XM_014143284.1:2994	333.62	40.55	338.53	27.41	-1.01	0.786521	-0.276919	0.88	1.11
CCDC138	XM_014173899.1	XM_014173899.1:929	5.8	4.83	6.44	3.89	-1.11	0.789708	-0.272958	0.38	2.11
GRM6a	XM_014133244.1	XM_014133244.1:4216	1.77	1.41	1.64	1.29	1.08	0.790851	0.27033	0.58	2.02
SOX9b	XM_014194273.1	XM_014194273.1:216	18.17	9.43	17.17	6.57	1.06	0.805101	0.251644	0.65	1.72
RLN3Ad	XM_014138792.1	XM_014138792.1:147	1.29	0.68	1.24	0.36	1.04	0.818013	0.234952	0.74	1.47
MYF5b	XM_014153440.1	XM_014153440.1:728	4.33	3.29	3.93	4.19	1.1	0.819538	0.233071	0.44	2.74
WNT8Aa	XM_014199006.1	XM_014199006.1:155	16.52	2.66	17.49	12.3	-1.06	0.820362	-0.234897	0.53	1.67
ETS1e	XM_014165442.1	XM_014165442.1:2	1.16	0.16	1.14	0.19	1.02	0.828498	0.220769	0.87	1.19
VGLL3b	XM_014164976.1	XM_014164976.1:736	1.22	0.43	1.27	0.66	-1.04	0.828539	-0.220936	0.68	1.38
PPARGc	XM_014168482.1	XM_014168482.1:746	9.09	4.16	8.62	4.25	1.05	0.829056	0.220237	0.63	1.77
PPARB2B	XM_014147251.1	XM_014147251.1:206	22.54	6.74	23.31	7.04	-1.03	0.829255	-0.219752	0.7	1.34
AEBP1	XM_014161791.1	XM_014161791.1:4474	26.96	7.47	26.06	9.43	1.03	0.833399	0.214328	0.74	1.45
PRKAR2Aa	XM_014131913.1	XM_014131913.1:1832	4.99	2.34	5.22	2.19	-1.05	0.837877	-0.208457	0.6	1.53
RTN1	XM_014210748.1	XM_014210748.1:2401	8999.73	555.46	8947.64	437.8	1.01	0.839615	0.206396	0.95	1.07
FRMD6c	XM_014216100.1	XM_014216100.1:1713	25.61	6.98	26.14	3.65	-1.02	0.841807	-0.204505	0.78	1.23
ETS1c	XM_014162824.1	XM_014162824.1:1773	96.1	19.81	93.93	20.8	1.02	0.844341	0.200062	0.8	1.31
CDH2a	XM_014169186.1	XM_014169186.1:223	355.76	41.64	351.72	41.21	1.01	0.845683	0.198274	0.89	1.15
GRM6c	XM_014134589.1	XM_014134589.1:3259	66.23	14.33	64.76	14.98	1.02	0.85495	0.186295	0.79	1.32
MMP13a	NM_001140524.1	NM_001140524.1:1414	33.82	24.23	35.08	11.46	-1.04	0.860532	-0.179232	0.62	1.51
RPABC2b	XM_014203767.1	XM_014203767.1:0	164.28	17.14	162.88	13.36	1.01	0.861767	0.177479	0.91	1.12
ARHGEF25a	XM_014147068.1	XM_014147068.1:1713	69.64	17.91	71.1	9.57	-1.02	0.862057	-0.178415	0.75	1.27
TLE4a	XM_014172558.1	XM_014172558.1:596	112.54	32.97	110.02	21.42	1.02	0.86254	0.177149	0.77	1.35
ROCK2d	XR_001320866.1	XR_001320866.1:3478	2.78	1.78	2.98	3.35	-1.07	0.867235	-0.170748	0.39	2.22
FSHR	NM_001126230.1	NM_001126230.1:1425	1.96	1.26	2.07	2.65	-1.06	0.874143	-0.161527	0.46	1.96
AMOTb	XM_014138015.1	XM_014138015.1:116	1.13	0.17	1.14	0.19	-1.01	0.87897	-0.155095	0.84	1.16
ZIC1b	NM_001140488.1	NM_001140488.1:707	1775.65	283.1	1797.03	289.5	-1.01	0.883503	-0.149243	0.83	1.17
GADD45Bb	XM_014149394.1	XM_014149394.1:803	152.1	56.42	155.33	44.2	-1.02	0.895037	-0.134384	0.7	1.37
RXRAa	XM_014172379.1	XM_014172379.1:5400	28.16	2.89	27.79	7.85	1.01	0.902006	0.126649	0.8	1.29
EGR1b	XM_014198129.1	XM_014198129.1:2613	316.43	203.28	306.55	166.24	1.03	0.909751	0.115743	0.57	1.88
FGF14b	XM_014152187.1	XM_014152187.1:2119	89.11	27.89	90.73	32.54	-1.02	0.914891	-0.108852	0.69	1.41
CADM2A	XM_014198381.1	XM_014198381.1:277	164.48	14.65	163.49	26.07	1.01	0.923301	0.0984652	0.88	1.15
TLE4c	XM_014172750.1	XM_014172750.1:1535	33.49	6.32	33.12	11.62	1.01	0.939741	0.0774019	0.73	1.39
CFL1Lb	XM_014180466.1	XM_014180466.1:51	2.21	2.29	2.15	1.84	1.03	0.941087	0.0752483	0.47	2.27
WNT8Ab	XM_014199007.1	XM_014199007.1:1059	2.77	1.58	2.84	3.5	-1.03	0.948867	-0.065583	0.42	2.27
TNFSF11	XM_014173909.1	XM_014173909.1:1143	71.18	34.18	72.07	26.23	-1.01	0.952775	-0.0604569	0.63	1.55
GHSRb	XM_014151925.1	XM_014151925.1:1446	20.2	2.12	20.06	6.44	1.01	0.953803	0.0595931	0.78	1.3
ETS1b	XM_014214708.1	XM_014214708.1:64	6.2	3.88	6.27	2.55	-1.01	0.959502	-0.0517888	0.62	1.57
SOX9d	XM_014158399.1	XM_014158399.1:1952	669.64	59.31	668.36	46.81	1	0.962073	0.0484604	0.92	1.09
CTNNB1	NM_001173938.1	NM_001173938.1:1943	10493.9	1099.85	10472.1	857.31	1	0.965455	0.0441273	0.9	1.11
FARP1b	XM_014165575.1	XM_014165575.1:1382	42.3	14.86	42.52	8.86	-1.01	0.972374	-0.0353761	0.72	1.37
DNAJC15	XM_014173644.1	XM_014173644.1:957	3.49	2.04	3.52	2.83	-1.01	0.979216	-0.0265278	0.52	1.88
TEAD1c	XM_014125445.1	XM_014125445.1:1514	159.21	48.49	159.46	12.6	-1	0.988383	-0.0150224	0.78	1.28
DLK1a	XM_014212308.1	XM_014212308.1:1335	290.64	72.51	290.38	41.73	1	0.993066	0.00888163	0.8	1.25
ARHGAP19b	XM_014182728.1	XM_014182728.1:2484	153.98	31.39	153.95	42.7	1	0.99897	0.00131658	0.77	1.31

## Sheet: Imm vs Mat_EE
Probe Name	Accession #	NS Probe ID	Imm	StDev of Imm	Mat	StDev of Mat	Imm vs. Mat	P value of: Imm vs. Mat	t-statistic of: Imm vs. Mat	Lower 95% CI of: Imm vs. Mat	Upper 95% CI of: Imm vs. Mat
CGBa	XM_014126340.1	XM_014126340.1:402	66.15	281.8	8520.46	6317.54	-128.8	0.00282128	-6.14528	0	-14.34
AESc	XM_014169692.1	XM_014169692.1:2414	1502.17	142.39	1164.47	63.32	1.29	0.00603336	4.65687	1.11	1.5
SIX3b	XM_014210714.1	XM_014210714.1:1220	79.91	20.1	141.08	33.49	-1.77	0.0128197	-3.50295	0.37	-1.16
PRKAR2Ad	XM_014146325.1	XM_014146325.1:2743	228.86	18.91	189.03	6.55	1.21	0.0130799	4.24109	1.07	1.37
ARHGAP5a	XM_014194348.1	XM_014194348.1:5214	676.85	37.12	604.42	24.31	1.12	0.0194151	3.26682	1.02	1.22
AJUBAa	XM_014156138.1	XM_014156138.1:3470	181.85	19.53	144.72	13.69	1.26	0.0200527	3.15263	1.04	1.51
GAPDH	NM_001123561.1	NM_001123561.1:421	136.5	99.44	30.92	16.47	4.41	0.0202623	3.26972	1.37	14.18
RND3d	NM_001140259.1	NM_001140259.1:277	593	17.22	543.51	25.01	1.09	0.0250036	3.16325	1.02	1.17
RLN3Ac	XM_014202852.1	XM_014202852.1:1223	41.35	3.9	50.18	4.7	-1.21	0.0266568	-2.92044	0.7	-1.02
KDM5Bb	XM_014132540.1	XM_014132540.1:4662	223.92	34.85	157.9	28.35	1.42	0.0272589	2.91903	1.04	1.93
GLHA2b	XM_014209153.1	XM_014209153.1:456	5.33	20.66	128.74	104.13	-24.15	0.0282364	-3.38213	0	-1.21
MYO10f	XM_014165760.1	XM_014165760.1:6251	141.81	12.19	168.19	13.24	-1.19	0.028668	-2.87637	0.72	-1.02
GLHA1	NM_001146456.1	NM_001146456.1:457	18.25	284.83	2619.51	1664.3	-143.53	0.0294073	-3.68788	0	-1.98
APOC1b	XM_014155604.1	XM_014155604.1:512	5974.78	442.96	6874.07	449.66	-1.15	0.0311668	-2.81819	0.76	-1.01
GNRHR4b	XM_014124885.1	XM_014124885.1:251	16.9	5.96	29.45	5.59	-1.74	0.0321434	-2.96493	0.34	-1.04
CDH2d	XM_014140224.1	XM_014140224.1:1489	1013.61	81.76	878.64	45.69	1.15	0.033641	2.91419	1.01	1.32
TEAD2	XM_014126867.1	XM_014126867.1:2029	193.85	17.16	166.39	12.24	1.17	0.0374743	2.69295	1.01	1.35
GLHA2a	XM_014195502.1	XM_014195502.1:572	35.54	424.35	3904.76	2922.82	-109.86	0.0388177	-3.29779	0	-1.18
RXRAb	XM_014128611.1	XM_014128611.1:71	106.23	9.07	84.81	11.33	1.25	0.0400932	2.78041	1	1.57
PITX1a	XM_014198242.1	XM_014198242.1:950	6	14.03	52.56	28.28	-8.76	0.040662	-3.04935	0.01	1.1
PRKAR2Ac	XM_014135164.1	XM_014135164.1:2465	328.48	37.48	264.14	36.23	1.24	0.0432083	2.56762	1	1.55
TEAD1a	XM_014126883.1	XM_014126883.1:29	23.61	5.02	16.41	3.21	1.44	0.0439329	2.54265	1	2.08
GHR1	XM_014133894.1	XM_014133894.1:197	282	61.57	398.46	45.93	-1.41	0.0446797	-2.77462	0.5	1
EGR1c	XM_014212603.1	XM_014212603.1:6	17.15	2.79	9.04	3.93	1.9	0.0487834	2.80359	0.92	3.92
ARHGEF17a	XM_014163481.1	XM_014163481.1:9576	207.53	15.05	174.43	20.21	1.19	0.0494996	2.5537	1	1.42
EGR1d	XM_014200066.1	XM_014200066.1:323	16.63	3.03	8.56	3.43	1.94	0.0497503	2.80057	0.91	4.13
ARHGAP6c	XM_014151712.1	XM_014151712.1:3139	57.86	5.49	49.99	3.52	1.16	0.0508319	2.48857	1	1.35
PRKAR1Ac	XM_014202328.1	XM_014202328.1:342	391.35	57.06	309.74	36.47	1.26	0.0511657	2.48274	0.99	1.61
EF1Ac	XM_014177562.1	XM_014177562.1:75	83.91	11.17	103.3	11.37	-1.23	0.0549856	-2.39816	0.65	1.02
SOX9a	XM_014202610.1	XM_014202610.1:190	2117.94	126.35	1893.11	137.43	1.12	0.0567574	2.36888	0.99	1.26
WWTR1b	XM_014168664.1	XM_014168664.1:22	142.8	12.86	161.83	6.35	-1.13	0.0597424	-2.57577	0.77	1.01
CGAb	XM_014209152.1	XM_014209152.1:949	10.5	84.37	358.78	241.97	-34.17	0.0629803	-2.73365	0	1.79
FGFRL1	XM_014210759.1	XM_014210759.1:99	35.65	5.35	44.79	6.18	-1.26	0.0683912	-2.2306	0.61	1.04
MC4Rb	XM_014190362.1	XM_014190362.1:17	4.68	3.18	2	1.29	2.34	0.0756676	2.16166	0.85	6.46
ARHGAP19c	XM_014214449.1	XM_014214449.1:1745	59.78	5.89	43.05	11.76	1.39	0.075953	2.40737	0.9	2.14
PPARAc	XM_014152661.1	XM_014152661.1:546	31.1	5.67	39.61	4.56	-1.27	0.0782821	-2.22243	0.58	1.06
RXRGAa	XM_014190174.1	XM_014190174.1:261	3.68	2.53	1.41	0.76	2.6	0.0812242	2.19591	0.78	8.73
AKAP11b	XM_014164979.1	XM_014164979.1:5524	96.15	25.45	61.84	17.29	1.55	0.082098	2.08571	0.9	2.68
MYO10c	XM_014204158.1	XM_014204158.1:3536	47.8	12.04	63.47	10.05	-1.33	0.0875038	-2.08864	0.53	1.07
GREB1Lb	XM_014142369.1	XM_014142369.1:6110	50.73	14.68	72.31	11.84	-1.43	0.0888229	-2.15304	0.44	1.11
WNT5A	XM_014134623.1	XM_014134623.1:1733	30.18	7.98	22.07	4.07	1.37	0.0928589	2.03244	0.92	2.03
RPABC2a	XM_014193251.1	XM_014193251.1:1	614.81	49.8	540.22	51.23	1.14	0.0936254	2.0031	0.96	1.34
CYP26B1b	XM_014206393.1	XM_014206393.1:3806	470.93	136.07	330.74	71.26	1.42	0.0962388	1.99207	0.9	2.25
MC4Rd	XM_014157590.1	XM_014157590.1:116	44.3	9.25	28.67	9.74	1.54	0.0963575	2.08829	0.87	2.75
FRMD6c	XM_014216100.1	XM_014216100.1:1713	22.55	3.23	28.21	5	-1.25	0.0997646	-1.96197	0.6	1.07
RHOAd	XM_014145763.1	XM_014145763.1:1243	797.17	83.62	695.44	63.65	1.15	0.102391	1.93426	0.96	1.37
GREB1La	XM_014210245.1	XM_014210245.1:9	59.49	14.67	78.91	11.23	-1.33	0.108099	-1.95607	0.5	1.13
FSTL3a	XM_014148799.1	XM_014148799.1:1610	10.27	1.3	15.55	6.86	-1.51	0.108606	-2.09428	0.35	1.24
ESR1	XM_014205563.1	XM_014205563.1:3177	23.93	6.08	44.96	28.77	-1.88	0.11265	-2.00292	0.22	1.28
FRMD6a	XM_014211509.1	XM_014211509.1:2626	48.88	5.54	59.08	9.42	-1.21	0.113537	-1.89345	0.64	1.07
GHb	XM_014204437.1	XM_014204437.1:1012	213.42	2849.59	12850.9	8809.34	-60.21	0.115465	-2.15836	0	6.99
ARHGAP32a	XM_014137384.1	XM_014137384.1:4422	206.15	28.6	174.65	18.2	1.18	0.116859	1.85543	0.94	1.49
ENOX1	XM_014173914.1	XM_014173914.1:2173	138.21	28.04	106.51	19.83	1.3	0.12443	1.79005	0.89	1.89
GHa	NM_001123676.1	NM_001123676.1:837	168.15	2523.2	8912.08	2849.28	-53	0.124457	-2.10731	0	7.58
CGBb/GTHB2	XM_014179923.1	XM_014179923.1:244	1.34	0.63	3.68	4.1	-2.74	0.124799	-1.93785	0.07	1.91
ARHGAP6a	XM_014150285.1	XM_014150285.1:3821	49.16	3.96	39.34	8.63	1.25	0.125242	1.94944	0.87	1.8
GHSRb	XM_014151925.1	XM_014151925.1:1446	19.24	1.83	24.85	6.66	-1.29	0.130741	-1.91349	0.51	1.18
RXRBAa	XM_014141731.1	XM_014141731.1:1640	159.59	31.23	129.67	18.08	1.23	0.131816	1.75969	0.91	1.67
AMOTL2a	XM_014123677.1	XM_014123677.1:2716	129.47	6.96	106.89	19.73	1.21	0.132161	1.96118	0.89	1.65
MOB1Aa	XM_014171312.1	XM_014171312.1:118	477.78	45.78	531.33	40.9	-1.11	0.133805	-1.75002	0.77	1.05
MYO10e	XM_014151910.1	XM_014151910.1:7014	239.21	23.75	193.41	45.98	1.24	0.141355	1.80143	0.89	1.72
KLF15d	XM_014135694.1	XM_014135694.1:2317	60.77	9.7	73.57	13.07	-1.21	0.14303	-1.68905	0.62	1.1
SAV1b	XR_001330108.1	XR_001330108.1:773	22.32	6.34	15.31	4.72	1.46	0.143589	1.69285	0.82	2.58
SIX6a	XM_014210731.1	XM_014210731.1:1031	27.15	13.64	44.97	10.81	-1.66	0.144276	-1.76381	0.27	1.34
WNT5B	XM_014208835.1	XM_014208835.1:338	3.32	2.38	1.45	1.01	2.29	0.150707	1.68831	0.65	8.04
AMOTa	XM_014197212.1	XM_014197212.1:4720	136.79	4.89	119.94	16.85	1.14	0.156521	1.81343	0.91	1.44
LHR/LHCGR	XM_014179976.1	XM_014179976.1:849	16.13	5.27	22.45	5.23	-1.39	0.157023	-1.64125	0.43	1.21
ESRRAa	XM_014196428.1	XM_014196428.1:2790	131.15	17.98	108.24	19.91	1.21	0.157451	1.63553	0.9	1.64
MOB1Ab	XM_014161297.1	XM_014161297.1:61	321.91	47.89	379.53	50.06	-1.18	0.157742	-1.61898	0.65	1.1
CYP26B1a	XM_014156772.1	XM_014156772.1:715	76.38	17.76	94.86	6.55	-1.24	0.163613	-1.75889	0.54	1.19
ARHGAP6f	XM_014207436.1	XM_014207436.1:103	6.31	1.61	8.42	2.39	-1.33	0.16429	-1.58756	0.47	1.2
ZIC1b	NM_001140488.1	NM_001140488.1:707	1942.1	284.14	1699.65	110.02	1.14	0.164714	1.6799	0.92	1.42
AJUBAb	XM_014207022.1	XM_014207022.1:3898	77.58	6.84	86.7	9.3	-1.12	0.165045	-1.58847	0.75	1.07
COL1A1b	XM_014192569.1	XM_014192569.1:1568	466.74	185.73	319.66	103.24	1.46	0.167643	1.58266	0.79	2.7
SNAI2a	NM_001140203.1	NM_001140203.1:1178	5.23	6.41	1.91	1.08	2.74	0.169364	1.64768	0.5	14.93
ROCK1a	XM_014191784.1	XM_014191784.1:152	300.03	17.09	316.05	9.53	-1.05	0.17142	-1.62059	0.87	1.04
ARHGAP32f	XM_014163003.1	XM_014163003.1:6235	420.85	36.39	385.5	27.43	1.09	0.172879	1.56022	0.94	1.26
ALDH1A2b	XM_014175666.1	XM_014175666.1:1297	263.34	41.95	323.36	69.08	-1.23	0.173247	-1.55999	0.58	1.14
RHOAh	XM_014131927.1	XM_014131927.1:119	417.51	69.18	362.1	6.18	1.15	0.174333	1.76154	0.89	1.49
GNRHR1a	XM_014142277.1	XM_014142277.1:3462	379.53	47.95	449.3	77.39	-1.18	0.176989	-1.54203	0.64	1.12
FOXO1a	XM_014195874.1	XM_014195874.1:3676	39.39	12.56	27.94	8.84	1.41	0.177603	1.52815	0.79	2.51
SOX3a	XM_014212260.1	XM_014212260.1:0	773.24	120.48	674.53	46.69	1.15	0.183768	1.59093	0.9	1.45
RHOAc	XM_014146310.1	XM_014146310.1:77	128.42	23.55	152.34	17.89	-1.19	0.184341	-1.54408	0.62	1.15
COL2A1b	XM_014135018.1	XM_014135018.1:4650	5.56	22.37	1.53	1.13	3.63	0.193346	1.57998	0.27	48.84
COF2b	XM_014199640.1	XM_014199640.1:1300	7595.03	729.61	6793.79	840.05	1.12	0.196605	1.45805	0.92	1.36
LATS1a	XM_014205037.1	XM_014205037.1:5010	77.7	12.6	65.77	10.35	1.18	0.198452	1.44648	0.88	1.59
GNRH	XM_014154458.1	XM_014154458.1:186	3.85	5.27	1.66	1.02	2.33	0.198634	1.49269	0.48	11.18
EF1Aa	NM_001141909.1	NM_001141909.1:0	7404.2	600.22	7934.25	372.12	-1.07	0.202232	-1.47633	0.82	1.06
CFL1La	XM_014157965.1	XM_014157965.1:471	40.78	24.87	77.49	61.37	-1.9	0.205225	-1.42816	0.17	1.67
PAX3b	XM_014163289.1	XM_014163289.1:1912	35.87	9.32	25.22	11.41	1.42	0.211435	1.43689	0.72	2.81
MC4Rc	XM_014180569.1	XM_014180569.1:1747	16.51	4.71	9.85	7.75	1.68	0.212393	1.4816	0.64	4.41
PRKAR1Ba	XM_014202670.1	XM_014202670.1:383	1331.21	249.94	1143.39	49.84	1.16	0.213161	1.53929	0.85	1.59
CEBPBa	NM_001139913.1	NM_001139913.1:105	31.96	14.51	46.22	18.33	-1.45	0.213446	-1.39192	0.35	1.37
COL12A1c	XM_014210332.1	XM_014210332.1:10124	14.07	12.06	6.82	5.29	2.06	0.214213	1.39243	0.54	7.84
COL2A1a	XM_014145553.1	XM_014145553.1:5694	120.56	485.46	37.51	27.54	3.21	0.217135	1.46295	0.35	29.46
PRKAR1Bb	XM_014202711.1	XM_014202711.1:402	1397.17	209.31	1238.13	56.77	1.13	0.218034	1.49727	0.87	1.46
ACTB	XM_014194401.1	XM_014194401.1:60	54.95	8.82	48.34	4.02	1.14	0.22159	1.4161	0.88	1.46
DLK1b	XM_014154083.1	XM_014154083.1:2272	1.5	0.36	3.05	5.09	-2.03	0.225866	-1.48403	0.11	2.25
CADM2Ba	XM_014129854.1	XM_014129854.1:517	20.57	5.51	26.23	5.48	-1.28	0.22918	-1.35455	0.49	1.24
ARHGEF25a	XM_014147068.1	XM_014147068.1:1713	78.11	15.35	67.12	6.84	1.16	0.233658	1.37011	0.86	1.58
TLE4c	XM_014172750.1	XM_014172750.1:1535	34.95	7.9	26.52	10.31	1.32	0.233789	1.34291	0.78	2.23
SNAIb	NM_001140479.1	NM_001140479.1:1257	24.9	5.12	19.58	5.45	1.27	0.234285	1.34064	0.8	2.02
RLN3Ab	XM_014202846.1	XM_014202846.1:68	243.71	46.14	291.68	62.49	-1.2	0.236592	-1.31604	0.59	1.19
PPARB1A	XM_014167444.1	XM_014167444.1:4288	133.66	15.13	145.25	8.04	-1.09	0.239399	-1.36099	0.78	1.09
PRKAR2Bc	XM_014152968.1	XM_014152968.1:1506	350.51	2.63	334.83	21.66	1.05	0.240662	1.44941	0.95	1.16
MMP13c	XM_014137819.1	XM_014137819.1:407	10.07	6.64	5.24	3.91	1.92	0.244198	1.29139	0.52	7.05
STK3b	XM_014178825.1	XM_014178825.1:1	60.51	5.72	67.74	9.84	-1.12	0.247068	-1.30167	0.71	1.12
KIF15	XM_014210754.1	XM_014210754.1:621	82.72	21.93	60.68	25.68	1.36	0.247713	1.30168	0.74	2.51
FHAD1	XM_014146077.1	XM_014146077.1:2577	1.18	0.13	1.94	2.03	-1.64	0.249742	-1.40733	0.2	1.87
SIX3a	XM_014179983.1	XM_014179983.1:1557	103.21	24.1	121.98	18.3	-1.18	0.250032	-1.28874	0.61	1.18
EPSTI1	XM_014173912.1	XM_014173912.1:1120	161.39	99.51	231.62	20.45	-1.44	0.25385	-1.39019	0.3	1.59
CXXC4	XM_014209621.1	XM_014209621.1:35	1.11	0.14	1.74	1.22	-1.57	0.256637	-1.37614	0.23	1.8
ARHGEF25c	XM_014167151.1	XM_014167151.1:3122	148.03	21.77	122.9	28.62	1.2	0.262245	1.2668	0.8	1.81
PPARB2B	XM_014147251.1	XM_014147251.1:206	22.7	7.08	28.33	5.62	-1.25	0.267634	-1.24331	0.51	1.27
PRKAR1Aa	XM_014179785.1	XM_014179785.1:83	814.67	58.07	862.45	52.69	-1.06	0.269925	-1.21891	0.84	1.07
STK4	XM_014165828.1	XM_014165828.1:775	175.83	35.93	150.11	19.64	1.17	0.270502	1.24206	0.82	1.67
PRKAR2Bd	XM_014207731.1	XM_014207731.1:1225	233.99	24.21	252.58	16.09	-1.08	0.279956	-1.21598	0.78	1.1
SOX9c	XM_014179186.1	XM_014179186.1:3163	403.32	39.27	441.68	51.01	-1.1	0.281128	-1.18726	0.75	1.11
SPP2	NM_001123551.1	NM_001123551.1:281	1.5	0.84	1.11	0.21	1.35	0.28709	1.23223	0.62	2.91
LATS2a	XM_014164783.1	XM_014164783.1:4528	71.46	13.46	79.94	3.5	-1.12	0.291402	-1.24946	0.67	1.19
MYO10d	XM_014150467.1	XM_014150467.1:45	799.46	128.94	703.22	111.53	1.14	0.291735	1.15573	0.85	1.51
TLE4b	XM_014216416.1	XM_014216416.1:87	122.86	15.45	106.45	23.41	1.15	0.293781	1.17201	0.84	1.58
AESa	XM_014150407.1	XM_014150407.1:2271	569.21	33.37	545.46	24.39	1.04	0.294393	1.15788	0.95	1.15
PRKAR2Aa	XM_014131913.1	XM_014131913.1:1832	4.15	2.05	5.92	2.23	-1.43	0.297738	-1.14237	0.31	1.56
RPS20	NM_001140843.1	NM_001140843.1:214	7868.9	117.78	7543.59	502.28	1.04	0.299558	1.22877	0.94	1.16
APOC1a	XM_014201564.1	XM_014201564.1:264	493.4	50.88	409.42	123.75	1.21	0.306542	1.1868	0.73	1.99
CADM2Bb	XM_014163653.1	XM_014163653.1:175	797.57	107.66	726.52	72.68	1.1	0.307421	1.12136	0.89	1.36
STK3a	XM_014143284.1	XM_014143284.1:2994	352.12	19.46	332.87	27.68	1.06	0.309159	1.12618	0.93	1.2
OTX2d	XM_014205787.1	XM_014205787.1:47	1.75	0.95	1.26	0.31	1.39	0.310944	1.15045	0.63	3.09
CHMP2B	XM_014173900.1	XM_014173900.1:801	168.91	16.8	180.59	10.23	-1.07	0.312233	-1.13217	0.79	1.1
AKAP11a	XM_014173902.1	XM_014173902.1:6476	335.27	47.43	365.49	25.75	-1.09	0.315697	-1.12889	0.74	1.13
LEPRb	XM_014168840.1	XM_014168840.1:4180	1.71	2.32	3.12	2.16	-1.82	0.316983	-1.09164	0.13	2.26
SOX9b	XM_014194273.1	XM_014194273.1:216	22.11	11.2	16.05	5.85	1.38	0.317822	1.08932	0.65	2.93
KLF15a	XM_014132950.1	XM_014132950.1:2640	40.61	18.11	56.01	15.79	-1.38	0.322353	-1.10277	0.32	1.63
KDM5Bc	XM_014136221.1	XM_014136221.1:4820	196.08	17.58	207.79	12.36	-1.06	0.324984	-1.08781	0.82	1.08
OTX2c	XM_014144803.1	XM_014144803.1:57	78.95	17.83	67.97	10.02	1.16	0.327252	1.09005	0.79	1.7
OTX2a	XM_014210818.1	XM_014210818.1:323	10.04	5.91	5.36	8.18	1.87	0.335116	1.07943	0.37	9.42
RND3b	XM_014165492.1	XM_014165492.1:1056	174.02	18.48	162.31	13.08	1.07	0.337628	1.04849	0.9	1.27
LATS1b	XM_014144217.1	XM_014144217.1:4698	42.44	8.82	36.64	7.16	1.16	0.33826	1.04084	0.81	1.67
FGF14a	XM_014163795.1	XM_014163795.1:145	467.09	87.43	524.55	56.94	-1.12	0.341035	-1.0596	0.66	1.21
EF1Ab	NM_001123629.1	NM_001123629.1:0	16296.8	884.47	17460.5	2030.59	-1.07	0.341102	-1.07076	0.78	1.12
RND3c	XM_014173486.1	XM_014173486.1:1106	139.22	9.18	146.28	10.56	-1.05	0.346998	-1.02046	0.84	1.08
RXRGAb	XM_014139718.1	XM_014139718.1:1569	24.57	4.22	28.66	7.08	-1.17	0.351446	-1.02257	0.58	1.26
ADMa	XR_001323797.1	XR_001323797.1:594	1.44	0.87	1.11	0.21	1.3	0.351452	1.05923	0.59	2.86
ARHGAP32e	XM_014201394.1	XM_014201394.1:5	43.65	2.88	47.51	7.07	-1.09	0.354581	-1.04315	0.73	1.15
RXRAc	XM_014132501.1	XM_014132501.1:2074	41.07	11.53	49.5	11.69	-1.21	0.354693	-1.00276	0.51	1.34
ROCK2a	XM_014192160.1	XM_014192160.1:569	303.44	21.51	319.1	22.06	-1.05	0.357522	-0.996496	0.84	1.08
PAX3c	XM_014190806.1	XM_014190806.1:2321	212.01	43.06	170.97	64.06	1.24	0.35856	1.01475	0.69	2.23
COL2A1d	XM_014134054.1	XM_014134054.1:33	97.56	120.26	64.71	7.74	1.51	0.358733	1.07149	0.45	5.1
ETS1c	XM_014162824.1	XM_014162824.1:1773	90.2	21.75	102.98	7.84	-1.14	0.359352	-1.04882	0.59	1.31
LIMK2b	XM_014161204.1	XM_014161204.1:2727	44.16	2.74	37.44	11.28	1.18	0.364879	1.0513	0.72	1.94
PAX3d	XM_014215104.1	XM_014215104.1:2124	83.72	27.78	68.98	14.17	1.21	0.36911	0.989302	0.7	2.09
VDRAd	XM_014167996.1	XM_014167996.1:3206	319.45	85.48	363.69	27.88	-1.14	0.375532	-1.00878	0.58	1.32
RXRAa	XM_014172379.1	XM_014172379.1:5400	29.56	1.99	25.69	6.97	1.15	0.381522	1.00491	0.74	1.79
NR1I2/PXR	XM_014174162.1	XM_014174162.1:1997	24.05	2.88	27.01	6.11	-1.12	0.382057	-0.962168	0.64	1.25
CEBPDb	XM_014191131.1	XM_014191131.1:569	433.21	272.12	601.74	273.69	-1.39	0.38777	-0.93427	0.29	1.78
FSTL3b	XM_014216321.1	XM_014216321.1:1509	16.26	8.2	11.95	6.92	1.36	0.399866	0.907465	0.57	3.26
ARHGAP19a	XM_014182722.1	XM_014182722.1:1368	74.55	16.45	60.33	26.41	1.24	0.401664	0.920087	0.65	2.34
COF2c	XM_014129157.1	XM_014129157.1:1	524.36	92.29	478.35	50.66	1.1	0.406851	0.908868	0.83	1.45
ARHGAP6d	XM_014156305.1	XM_014156305.1:172	5.9	1.1	6.91	1.85	-1.17	0.40836	-0.903833	0.53	1.39
RHOAa	XM_014135290.1	XM_014135290.1:998	1836.35	141.73	1912.53	82.86	-1.04	0.408709	-0.906919	0.85	1.09
CADM2A	XM_014198381.1	XM_014198381.1:277	168.96	20.11	158.85	11.85	1.06	0.40885	0.897405	0.89	1.27
CEBPAa	NM_001139931.1	NM_001139931.1:915	97.1	24.58	110.15	14.34	-1.13	0.414186	-0.901106	0.6	1.3
TEAD1b	XM_014175316.1	XM_014175316.1:2659	166.16	32.11	151.51	11.35	1.1	0.415633	0.907268	0.79	1.52
ARHGAP6e	XM_014174484.1	XM_014174484.1:4990	11.2	2.81	7.61	5.4	1.47	0.417166	0.911205	0.38	5.66
MMP13b	XM_014137820.1	XM_014137820.1:559	1.11	0.14	1.31	0.49	-1.18	0.422819	-0.897705	0.48	1.51
RHOAe	XM_014147561.1	XM_014147561.1:9	1.11	0.14	1.31	0.49	-1.18	0.422819	-0.897705	0.48	1.51
COF2d	XM_014212307.1	XM_014212307.1:1288	5969.06	438	5724.68	391.84	1.04	0.430621	0.845131	0.92	1.18
SLC38A6	XM_014210728.1	XM_014210728.1:1558	98.33	37.98	82.83	7.92	1.19	0.435164	0.884268	0.64	2.2
CTNNB1	NM_001173938.1	NM_001173938.1:1943	10628.7	698.12	10187.1	793.16	1.04	0.437572	0.833062	0.92	1.19
CYP26A1b	XM_014155254.1	XM_014155254.1:670	2.45	3.63	1.47	1.77	1.67	0.441636	0.828477	0.34	8.14
FARP1b	XM_014165575.1	XM_014165575.1:1382	47.51	15.69	40.47	10.15	1.17	0.454156	0.802556	0.7	1.96
CYP26A1c	XM_014205392.1	XM_014205392.1:1160	20.96	7.63	25.11	7.18	-1.2	0.460116	-0.792177	0.46	1.5
VDRAc	XM_014135458.1	XM_014135458.1:1809	117.23	7.23	125.15	17.86	-1.07	0.462188	-0.812355	0.73	1.21
RLN3Aa	XM_014125479.1	XM_014125479.1:2849	1.44	1.29	1.11	0.21	1.3	0.463724	0.821554	0.47	3.58
FGF2	XM_014212026.1	XM_014212026.1:674	98.45	15.21	105.79	10.88	-1.07	0.466649	-0.786293	0.74	1.18
VDRAb/VDR0	XM_014146371.1	XM_014146371.1:2025	211.62	33.69	227.83	23.16	-1.08	0.469582	-0.778613	0.73	1.19
PPARAb	XM_014169858.1	XM_014169858.1:1906	102.84	20.26	112.08	11.41	-1.09	0.4726	-0.78378	0.68	1.24
MYO10b	XM_014193101.1	XM_014193101.1:3833	216.77	56.02	243.36	40.73	-1.12	0.479336	-0.758689	0.6	1.32
CEBPDa	NM_001141493.2	NM_001141493.2:964	258.85	211.74	364.39	218.96	-1.41	0.480816	-0.754003	0.22	2.28
MC4Ra	XM_014140480.1	XM_014140480.1:170	35.55	7.2	29.75	13.04	1.19	0.484721	0.764239	0.63	2.28
PRKCH	XM_014210726.1	XM_014210726.1:1943	9.88	6.98	13	2.1	-1.32	0.493382	-0.768904	0.24	2.37
LATS2b	XM_014174046.1	XM_014174046.1:5147	31.65	1.39	33.56	4.91	-1.06	0.497757	-0.75492	0.74	1.21
GADD45Ba	XM_014216042.1	XM_014216042.1:745	37.22	15.84	32.04	5.55	1.16	0.49841	0.741816	0.66	2.03
WWTR1a	XM_014123631.1	XM_014123631.1:206	163.86	18.89	172.1	12.64	-1.05	0.499769	-0.725634	0.8	1.13
FRMD6b	XM_014196585.1	XM_014196585.1:2427	490.8	149.5	551.4	54.74	-1.12	0.502338	-0.742884	0.54	1.47
RHOAf	XM_014166109.1	XM_014166109.1:1138	1566.1	252.64	1683.55	204.86	-1.07	0.504755	-0.712839	0.72	1.21
YAP1	XM_014215593.1	XM_014215593.1:594	25.45	14.58	20.29	4.57	1.25	0.504923	0.730019	0.53	2.97
WNT7Bb	XM_014124504.1	XM_014124504.1:2894	57.76	8.38	52.62	11.31	1.1	0.506929	0.709966	0.78	1.54
TDRD9	XM_014210746.1	XM_014210746.1:2725	23.4	13.03	18.32	5.48	1.28	0.506945	0.721004	0.5	3.28
EGR1a	NM_001141824.1	NM_001141824.1:17	412.43	139.65	470.02	68.1	-1.14	0.514743	-0.714179	0.49	1.57
RD3L	XM_014210752.1	XM_014210752.1:1379	1.34	0.63	1.86	2.42	-1.38	0.518128	-0.703425	0.2	2.61
SNAIa	XM_014166486.1	XM_014166486.1:248	24.67	11.59	28.74	5.79	-1.17	0.52802	-0.687172	0.46	1.59
AEBP1	XM_014161791.1	XM_014161791.1:4474	26.84	7.28	23.21	7.85	1.16	0.529708	0.6668	0.66	2.02
PAX3a	XM_014139573.1	XM_014139573.1:16	118.88	29.53	105.05	29.43	1.13	0.531919	0.663447	0.7	1.83
SNAI2b	XM_014140125.1	XM_014140125.1:1193	39.88	17.23	49.76	28.68	-1.25	0.532008	-0.668636	0.34	1.88
PRKAR2Ab	XM_014167675.1	XM_014167675.1:1264	1.26	0.19	1.51	0.94	-1.2	0.532377	-0.689619	0.36	1.94
ARHGAP32c	XM_014157221.1	XM_014157221.1:6459	125.58	9.46	118.17	18.72	1.06	0.538054	0.670037	0.83	1.37
GRM6a	XM_014133244.1	XM_014133244.1:4216	1.44	1.29	1.99	1.8	-1.38	0.53941	-0.652593	0.2	2.57
FOXO1c	XM_014163663.1	XM_014163663.1:534	50.91	8.1	55.06	10.79	-1.08	0.54329	-0.645324	0.68	1.26
RND3a	XM_014165494.1	XM_014165494.1:1051	79.92	5.7	86	18.03	-1.08	0.543365	-0.669039	0.66	1.32
CDH2c	XM_014191007.1	XM_014191007.1:3047	3486.31	270.91	3580.31	58.72	-1.03	0.544083	-0.675398	0.86	1.1
FOXO1b	XM_014123816.1	XM_014123816.1:26	2.14	1.65	2.85	1.61	-1.33	0.545162	-0.643775	0.24	2.34
SIX6b	XM_014189802.1	XM_014189802.1:2316	5.07	3.74	3.41	3.49	1.49	0.557043	0.621761	0.29	7.68
HTR1F	XM_014173643.1	XM_014173643.1:328	12.83	7.31	9.73	6.25	1.32	0.558935	0.618681	0.42	4.16
WNT7B	XM_014169868.1	XM_014169868.1:419	7.54	2.4	5.19	4.98	1.45	0.562076	0.637046	0.23	9.37
ARHGAP32d	XM_014214855.1	XM_014214855.1:8	116.79	22.79	126.07	16.15	-1.08	0.567138	-0.612909	0.66	1.31
RHOAb	XM_014135189.1	XM_014135189.1:721	1085.27	73.85	1060.32	38.28	1.02	0.570109	0.610955	0.92	1.14
ASMT	XM_014173895.1	XM_014173895.1:1118	11.57	44.59	5.76	40.14	2.01	0.571835	0.599777	0.1	40.08
COL2A1c	XM_014168236.1	XM_014168236.1:6227	125.98	278.86	88.78	28.98	1.42	0.572697	0.621084	0.24	8.53
KLF15b	XM_014132138.1	XM_014132138.1:1090	24.04	3.7	21.48	7.08	1.12	0.575595	0.605688	0.67	1.87
FGF14b	XM_014152187.1	XM_014152187.1:2119	97.23	31.34	85.55	26.99	1.14	0.575844	0.591909	0.65	1.98
RPABC2b	XM_014203767.1	XM_014203767.1:0	174.37	21.4	165.42	19.56	1.05	0.577538	0.588759	0.84	1.33
PCDH18b	XM_014199395.1	XM_014199395.1:263	121.14	22.38	111.43	23.08	1.09	0.57994	0.585012	0.75	1.57
LAPTM4Aa	XM_014143948.1	XM_014143948.1:949	1200.05	75.39	1171.28	66.24	1.02	0.581032	0.583329	0.92	1.14
ARB2/AR	XM_014196828.1	XM_014196828.1:113	21.97	6.47	20.04	3.82	1.1	0.584417	0.58077	0.73	1.65
KLF15c	XM_014168045.1	XM_014168045.1:1883	13.01	6.57	10.61	4.39	1.23	0.584555	0.577888	0.49	3.04
GNRHR4a	XM_014148656.1	XM_014148656.1:1499	14.99	7.76	17.18	2.61	-1.15	0.586132	-0.594562	0.42	1.81
AMOTL1	XM_014163484.1	XM_014163484.1:3503	4.43	3.75	6	4.62	-1.36	0.590568	-0.569449	0.19	2.91
MOB1B	XM_014128058.1	XM_014128058.1:159	246	13.57	241.36	9.01	1.02	0.590981	0.571608	0.94	1.11
GNRH1	XM_014160183.1	XM_014160183.1:74	13.97	8.37	16.64	6.59	-1.19	0.593107	-0.564384	0.38	1.86
PCNXL4	XM_014210604.1	XM_014210604.1:3581	2.28	1.91	1.74	1.22	1.31	0.59483	0.561851	0.38	4.53
ROCK2b	XM_014211022.1	XM_014211022.1:358	76.37	9.91	72.19	11.77	1.06	0.597931	0.557578	0.82	1.37
PPARAa	XM_014124069.1	XM_014124069.1:1937	208.1	37.07	224.14	51.88	-1.08	0.603157	-0.550188	0.66	1.31
RLN3Ad	XM_014138792.1	XM_014138792.1:147	1.18	0.13	1.31	0.49	-1.11	0.603666	-0.566985	0.51	1.6
SOX3b	XM_014199709.1	XM_014199709.1:16	444.84	112.71	410.79	43.17	1.08	0.604982	0.561395	0.69	1.7
RND3e	XM_014150815.1	XM_014150815.1:2042	19.59	7.1	16.67	8.36	1.18	0.605239	0.551083	0.55	2.5
GNRHR1b	XM_014177690.1	XM_014177690.1:275	40.99	3.03	43.14	7.13	-1.05	0.605321	-0.558292	0.74	1.22
CFL1Lb	XM_014180466.1	XM_014180466.1:51	3.19	2.73	2.4	1.85	1.33	0.606843	0.542913	0.34	5.13
MYO10a	XM_014139109.1	XM_014139109.1:6583	144.32	20.79	137.59	14.22	1.05	0.60757	0.544984	0.84	1.31
FARP1c	XM_014151196.1	XM_014151196.1:1131	61.33	11.21	65.13	7.14	-1.06	0.61306	-0.540236	0.69	1.28
RXRBAc	XM_014177327.1	XM_014177327.1:3123	669.36	99.69	632.36	102.68	1.06	0.617073	0.527148	0.8	1.4
ARHGEF17b	XM_014215311.1	XM_014215311.1:1440	1.76	1.6	2.4	3.25	-1.37	0.617852	-0.531578	0.14	3.76
CGAa	XM_014210156.1	XM_014210156.1:91	2.07	2.08	2.74	1.5	-1.32	0.621562	-0.522103	0.19	2.98
LRRC9	XM_014210738.1	XM_014210738.1:1811	41.88	4.41	43.96	7.36	-1.05	0.626981	-0.516577	0.75	1.21
PGRa	NM_001252363.1	NM_001252363.1:729	10	2.08	7.97	8.15	1.25	0.649557	0.497602	0.29	5.36
RHOAg	XM_014167662.1	XM_014167662.1:1664	393.99	47.61	380.8	30.81	1.03	0.651624	0.478099	0.86	1.24
VGLL3b	XM_014164976.1	XM_014164976.1:736	1.29	0.64	1.51	0.94	-1.17	0.652058	-0.475642	0.37	1.97
EGR1b	XM_014198129.1	XM_014198129.1:2613	291.81	175.83	353	226.84	-1.21	0.653853	-0.47225	0.29	2.33
ETS1d	XM_014200641.1	XM_014200641.1:574	25.27	3.29	21.72	13.63	1.16	0.66161	0.480242	0.43	3.18
RUNX2	XM_014210599.1	XM_014210599.1:116	1.18	0.13	1.26	0.31	-1.06	0.661655	-0.469552	0.65	1.36
ETS1a	XM_014197824.1	XM_014197824.1:914	13.95	4.96	15.56	4.77	-1.12	0.663205	-0.458654	0.49	1.65
WNT8Ba	XM_014206457.1	XM_014206457.1:691	15.99	12.81	13.03	8.42	1.23	0.66908	0.450962	0.38	3.95
PRKAR2Ba	XM_014125918.1	XM_014125918.1:2016	241.99	27.3	248.73	11.65	-1.03	0.672207	-0.455426	0.82	1.15
WNT8Ab	XM_014199007.1	XM_014199007.1:1059	1.94	0.88	2.5	3.16	-1.29	0.67232	-0.455075	0.16	3.65
ADMb	XM_014175339.1	XM_014175339.1:702	8.24	10.21	11.17	6.5	-1.36	0.675443	-0.450587	0.11	4.8
GNRHRa	XM_014161730.1	XM_014161730.1:2848	14.22	3.67	13.04	3.57	1.09	0.676549	0.438357	0.66	1.81
RXRBAb	XM_014202184.1	XM_014202184.1:2135	723.03	42.55	707.45	59.98	1.02	0.68109	0.43383	0.9	1.16
PPM1A	XM_014210734.1	XM_014210734.1:2244	1185.15	78.46	1159.83	89.01	1.02	0.681925	0.430686	0.9	1.16
COL12A1a	XM_014204893.1	XM_014204893.1:4669	51.69	14.96	57.72	25.29	-1.12	0.682092	-0.43415	0.47	1.72
PRKAR1Ab	XM_014209627.1	XM_014209627.1:3673	1046.87	102.59	1019.34	86.28	1.03	0.68588	0.425042	0.87	1.21
FGF8b	XM_014154007.1	XM_014154007.1:718	159.16	10.27	165.24	25.92	-1.04	0.691033	-0.428153	0.73	1.27
DNAJC15	XM_014173644.1	XM_014173644.1:957	2.48	1.28	2.9	2.2	-1.17	0.701796	-0.403245	0.31	2.33
OTX2b	XM_014185285.1	XM_014185285.1:1470	328.06	63.99	347.43	73.16	-1.06	0.70546	-0.396502	0.65	1.37
ESRRAb	XM_014129095.1	XM_014129095.1:2941	272.31	24.79	265.22	26.04	1.03	0.706241	0.395435	0.86	1.22
FGF8a	XM_014202422.1	XM_014202422.1:635	93.17	23.72	99.25	16.08	-1.07	0.708393	-0.39655	0.6	1.46
VGLL3a	XM_014173901.1	XM_014173901.1:1500	9.53	6.12	8.34	2.39	1.14	0.712698	0.395954	0.39	3.34
TLE1a	XM_014160992.1	XM_014160992.1:839	83.44	19.51	88.71	18.79	-1.06	0.716178	-0.381504	0.62	1.42
CYP26A1a	XM_014154896.1	XM_014154896.1:54	2.1	1.37	1.73	2.27	1.21	0.717139	0.381142	0.33	4.38
FOXP3a	NM_001198847.1	NM_001198847.1:1472	2.78	0.95	2.35	2.44	1.18	0.71908	0.385935	0.36	3.88
GRM6c	XM_014134589.1	XM_014134589.1:3259	66.22	16.84	60.99	20.84	1.09	0.723546	0.371844	0.61	1.92
SAV1a	XM_014194137.1	XM_014194137.1:1867	12.45	10.31	10.44	8.68	1.19	0.728833	0.364149	0.34	4.13
LIMK2a	XM_014170687.1	XM_014170687.1:2658	63.25	13.6	66.31	11.16	-1.05	0.740872	-0.347186	0.67	1.35
VDRAa	XM_014132120.1	XM_014132120.1:2743	301.51	53.92	311.34	24.37	-1.03	0.744156	-0.347862	0.75	1.25
ETS1e	XM_014165442.1	XM_014165442.1:2	1.18	0.13	1.23	0.27	-1.04	0.747274	-0.342383	0.69	1.34
SIX1	NM_001139628.1	NM_001139628.1:949	32.38	19.87	35.44	8.16	-1.09	0.751515	-0.338094	0.43	1.92
KDM5Bd	XM_014146695.1	XM_014146695.1:38	257.82	41.45	249.35	31.87	1.03	0.753027	0.330028	0.8	1.34
TEAD3b	XM_014166078.1	XM_014166078.1:2204	145.72	19.07	140.99	22.46	1.03	0.753414	0.329594	0.8	1.34
TNFSF11	XM_014173909.1	XM_014173909.1:1143	76.16	44.65	85.98	33.34	-1.13	0.756838	-0.327064	0.34	2.3
TEAD1c	XM_014125445.1	XM_014125445.1:1514	161.41	55.5	170.6	14.13	-1.06	0.757641	-0.334422	0.56	1.6
GADD45Bb	XM_014149394.1	XM_014149394.1:803	174.88	76.55	188.78	40.92	-1.08	0.760498	-0.324505	0.48	1.78
MYO10g	XM_014174718.1	XM_014174718.1:337	39.98	3.27	38.74	6.91	1.03	0.764926	0.318935	0.78	1.36
MMP13a	NM_001140524.1	NM_001140524.1:1414	32.48	7.52	35.19	15.34	-1.08	0.766515	-0.316677	0.46	1.87
ARHGAP5b	XR_001330076.1	XR_001330076.1:1615	665.55	22.08	676.98	66.99	-1.02	0.768617	-0.317153	0.83	1.17
PRKAR2Bb	XM_014147660.1	XM_014147660.1:1380	358.31	24.14	352.42	30.86	1.02	0.773666	0.301694	0.88	1.17
ETS1b	XM_014214708.1	XM_014214708.1:64	5.68	2.11	5.32	1.42	1.07	0.780333	0.293245	0.6	1.88
PCDH18c	XM_014194606.1	XM_014194606.1:325	437.96	47.62	451.11	77	-1.03	0.785361	-0.287949	0.73	1.29
TLE1b	XM_014169695.1	XM_014169695.1:2951	87.34	19.71	84.16	3.09	1.04	0.786724	0.294678	0.7	1.55
AMOTL2b	XM_014139405.1	XM_014139405.1:2019	3.82	1.66	3.55	1.48	1.08	0.795868	0.270721	0.54	2.15
FSHR	NM_001126230.1	NM_001126230.1:1425	2.39	1.24	2.78	3.74	-1.16	0.8033	-0.262612	0.2	3.71
CDH2b	XM_014123187.1	XM_014123187.1:86	388.44	72.47	375.75	69.49	1.03	0.806909	0.2555	0.74	1.44
MNAT1	XM_014210730.1	XM_014210730.1:318	87.71	7.6	88.97	6.11	-1.01	0.80782	-0.255164	0.85	1.14
EDAR	XM_014173897.1	XM_014173897.1:2259	17.49	8.74	18.65	4.02	-1.07	0.812373	-0.253226	0.46	1.89
SIX4	XM_014210729.1	XM_014210729.1:3737	10.5	4.03	9.44	8.14	1.11	0.818376	0.243446	0.33	3.77
ADMc	XM_014126713.1	XM_014126713.1:701	2.22	1.88	2.52	3.01	-1.14	0.822224	-0.235631	0.21	3.61
PCDH18a	XM_014212361.1	XM_014212361.1:224	167.48	21.08	172.1	34.82	-1.03	0.826283	-0.230888	0.72	1.32
DHRS7	XM_014210736.1	XM_014210736.1:1066	138.81	34.75	143.13	12.62	-1.03	0.826611	-0.234737	0.64	1.47
AESb	XM_014216422.1	XM_014216422.1:3135	1723.26	159.16	1743.83	78.32	-1.01	0.829346	-0.229067	0.86	1.14
CDH2a	XM_014169186.1	XM_014169186.1:223	350.91	32.51	345.06	44.5	1.02	0.83656	0.216232	0.83	1.24
KDM5Ba	XM_014167209.1	XM_014167209.1:0	83.55	14.4	79.85	26.57	1.05	0.838207	0.217575	0.59	1.86
ARHGAP6b	XM_014164375.1	XM_014164375.1:14	4.18	3.78	4.62	1.85	-1.11	0.843921	-0.210108	0.2	4.14
ARHGEF25b	XM_014135869.1	XM_014135869.1:2685	146.95	18.12	149.6	19.88	-1.02	0.847973	-0.200232	0.78	1.24
COL12A1b	XM_014144106.1	XM_014144106.1:2546	6.59	8.18	5.86	5.74	1.12	0.858719	0.185849	0.22	5.67
HPRT1	XM_014212855.1	XM_014212855.1:452	1668.38	108.21	1679.19	44.3	-1.01	0.860423	-0.187393	0.9	1.09
SOX9d	XM_014158399.1	XM_014158399.1:1952	682.72	67.63	690.82	60.71	-1.01	0.861	-0.182865	0.84	1.17
TEAD3a	XM_014133831.1	XM_014133831.1:1712	82.08	9.95	80.42	15.24	1.02	0.864099	0.180025	0.76	1.37
WNT8Bb	XM_014155110.1	XM_014155110.1:1297	1.95	1.62	2.11	1.31	-1.08	0.872671	-0.167362	0.29	2.97
TLE4a	XM_014172558.1	XM_014172558.1:596	108.62	38.29	105.1	18.45	1.03	0.874536	0.167759	0.6	1.78
WNT8Aa	XM_014199006.1	XM_014199006.1:155	17.82	3.11	16.81	11.72	1.06	0.876874	0.167116	0.35	3.21
ROCK2d	XR_001320866.1	XR_001320866.1:3478	2.93	2.35	3.23	3.24	-1.1	0.877084	-0.161714	0.2	4.17
ARHGAP32b	XM_014197553.1	XM_014197553.1:2633	174.74	13.68	177.37	31.58	-1.02	0.886583	-0.151704	0.75	1.3
RTN1	XM_014210748.1	XM_014210748.1:2401	9104.18	551.05	9051.57	449.51	1.01	0.889112	0.145672	0.91	1.11
CEBPAb	XM_014127824.1	XM_014127824.1:2561	132.71	14.75	134.68	23.87	-1.01	0.889293	-0.146001	0.76	1.28
GRM6b	XM_014166437.1	XM_014166437.1:186	29.02	14.02	27.5	16.25	1.06	0.893067	0.141229	0.4	2.8
CEBPBb	XM_014146703.1	XM_014146703.1:61	1.11	0.14	1.13	0.27	-1.02	0.895763	-0.138053	0.7	1.38
PPARGb	XM_014135113.1	XM_014135113.1:82	1.11	0.14	1.13	0.27	-1.02	0.895763	-0.138053	0.7	1.38
GNRHRb	XM_014201132.1	XM_014201132.1:993	12.75	7	12.01	8.35	1.06	0.899099	0.133239	0.34	3.36
TEAD1d	XM_014148054.1	XM_014148054.1:2094	105.2	19.01	103.69	13.3	1.01	0.899936	0.131776	0.76	1.35
HIF1A	XM_014210723.1	XM_014210723.1:2811	121.61	13.94	123.06	17.61	-1.01	0.902082	-0.128464	0.78	1.25
SIX3c	XM_014158209.1	XM_014158209.1:1186	1.62	1.15	1.72	2.47	-1.06	0.906298	-0.123779	0.27	3.32
COL1A1a	XM_014204457.1	XM_014204457.1:5684	910.63	338.54	935.83	179.86	-1.03	0.911729	-0.11765	0.51	1.85
FOXP3b	XM_014146362.1	XM_014146362.1:1754	2.39	2.66	2.22	2.58	1.08	0.913595	0.113164	0.2	5.74
LEPB1	NM_001279134.1	NM_001279134.1:434	1.81	2.55	1.7	2.28	1.07	0.915125	0.111149	0.24	4.66
PPARGc	XM_014168482.1	XM_014168482.1:746	10.38	3.13	10.55	1.91	-1.02	0.922394	-0.102392	0.65	1.5
ARB1	XM_014137515.1	XM_014137515.1:946	20.64	4.66	20.32	5.02	1.02	0.929749	0.0920176	0.65	1.58
COL1A2	XM_014178512.1	XM_014178512.1:4396	2579.26	1170.16	2648.12	688.49	-1.03	0.931819	-0.0906935	0.43	2.18
COF2a	XM_014196474.1	XM_014196474.1:947	5730.6	395.69	5712.03	255.09	1	0.938669	0.0807617	0.9	1.11
SNAI1	XM_014134685.1	XM_014134685.1:109	5.52	3.06	5.39	0.93	1.02	0.93883	0.082136	0.41	2.58
ALDH1A2a	XM_014126911.1	XM_014126911.1:466	1.35	0.78	1.38	0.65	-1.02	0.939158	-0.0796372	0.45	2.12
ARHGAP19b	XM_014182728.1	XM_014182728.1:2484	152.5	40.25	150.39	43.66	1.01	0.942222	0.0755643	0.63	1.63
LIMK1	XM_014162741.1	XM_014162741.1:3508	308.76	35.12	307.2	22.83	1.01	0.942764	0.0754054	0.85	1.19
ZIC1a	XM_014181845.1	XM_014181845.1:1571	618.23	33.55	615.83	62.92	1	0.948558	0.0681227	0.86	1.18
ROCK1b	XM_014140558.1	XM_014140558.1:105	8.85	5.05	8.6	5.23	1.03	0.950699	0.0646237	0.32	3.31
PPARGa	NM_001123546.1	NM_001123546.1:2086	10.38	4.51	10.15	6.01	1.02	0.950843	0.0644371	0.42	2.46
LAPTM4Ab/LAP4A	NM_001140354.1	NM_001140354.1:2208	1270.07	124.11	1274.84	113.02	-1	0.956267	-0.0571762	0.84	1.18
DLK1a	XM_014212308.1	XM_014212308.1:1335	292.74	56.37	290.6	53.7	1.01	0.957192	0.0559608	0.72	1.41
MYF5b	XM_014153440.1	XM_014153440.1:728	4.45	4.71	4.29	3.71	1.04	0.957407	0.0556861	0.18	5.95
ANLNa	XM_014124340.1	XM_014124340.1:4609	12.2	7.13	12.42	7.05	-1.02	0.9666	-0.043778	0.35	2.74
PHACTR4Bb	XM_014169607.1	XM_014169607.1:141	253.18	30.88	254.3	46.87	-1	0.968471	-0.0414188	0.76	1.31
FARP1a	XM_014173359.1	XM_014173359.1:4482	284.93	28.48	286.11	56.49	-1	0.971639	-0.0375908	0.73	1.35
GHSRa	XM_014150371.1	XM_014150371.1:721	5.93	3.72	6.03	6.19	-1.02	0.978341	-0.0283343	0.24	4.07
PHACTR4Ba	XM_014200206.1	XM_014200206.1:450	1.63	1.2	1.64	0.92	-1.01	0.982596	-0.0227612	0.39	2.51
ANLNb	XM_014148898.1	XM_014148898.1:1662	12.6	1.89	12.55	5.53	1	0.986896	0.0175774	0.49	2.07
CCDC138	XM_014173899.1	XM_014173899.1:929	5.28	4.32	5.23	4.82	1.01	0.989519	0.0137583	0.22	4.6
AMOTb	XM_014138015.1	XM_014138015.1:116	1.11	0.14	1.11	0.21	1	0.992449	0.00991071	0.76	1.32
GHSRc	XM_014202065.1	XM_014202065.1:394	1.11	0.14	1.11	0.21	1	0.992449	0.00991071	0.76	1.32
LEPRa	XM_014123299.1	XM_014123299.1:79	1.11	0.14	1.11	0.21	1	0.992449	0.00991071	0.76	1.32
MYF5a	NM_001123644.1	NM_001123644.1:438	1.11	0.14	1.11	0.21	1	0.992449	0.00991071	0.76	1.32
PITX1b	XM_014123791.1	XM_014123791.1:1251	1.11	0.14	1.11	0.21	1	0.992449	0.00991071	0.76	1.32
ROCK2c	XM_014204608.1	XM_014204608.1:154	1.11	0.14	1.11	0.21	1	0.992449	0.00991071	0.76	1.32
WNT7Bc	XM_014152727.1	XM_014152727.1:1480	1.11	0.14	1.11	0.21	1	0.992449	0.00991071	0.76	1.32
GHRL	NM_001139585.1	NM_001139585.1:396	2.17	2.53	2.16	1.67	1	0.993769	0.0081535	0.25	4

## Sheet: Imm vs Mat_LL
Probe Name	Accession #	NS Probe ID	Mat	StDev of Mat	Imm	StDev of Imm	Mat vs. Imm	P value of: Mat vs. Imm	t-statistic of: Mat vs. Imm	Lower 95% CI of: Mat vs. Imm	Upper 95% CI of: Mat vs. Imm
CXXC4	XM_014209621.1	XM_014209621.1:35	1.32	0.56	4.96	1.7	-3.75	0.00139495	-5.61953	0.15	-2.05
LATS1b	XM_014144217.1	XM_014144217.1:4698	44.22	6.36	25.62	5.28	1.73	0.00951449	4.03866	1.22	2.44
STK3b	XM_014178825.1	XM_014178825.1:1	56.13	1.12	50.39	2.61	1.11	0.0171956	3.9729	1.02	1.21
LIMK2b	XM_014161204.1	XM_014161204.1:2727	34.25	5	45.41	6.17	-1.33	0.0273235	-2.9104	0.59	-1.03
DHRS7	XM_014210736.1	XM_014210736.1:1066	157.89	13.23	123.16	17.22	1.28	0.0294657	3.03792	1.02	1.61
KDM5Ba	XM_014167209.1	XM_014167209.1:0	83.6	10.28	54.06	12.95	1.55	0.0316884	3.10804	1.05	2.28
OTX2d	XM_014205787.1	XM_014205787.1:47	1.06	0.07	1.62	0.38	-1.52	0.0324161	-3.46778	0.45	-1.04
GADD45Ba	XM_014216042.1	XM_014216042.1:745	23.59	6.07	38.56	6.06	-1.63	0.0331575	-2.98099	0.39	-1.03
CADM2Bb	XM_014163653.1	XM_014163653.1:175	815.02	38.53	715.58	54.87	1.14	0.0375054	2.83328	1	1.29
FGFRL1	XM_014210759.1	XM_014210759.1:99	39.54	7.09	29.71	3.36	1.33	0.0451037	2.67079	0.99	1.79
ESRRAb	XM_014129095.1	XM_014129095.1:2941	249.34	15.39	228.53	5.01	1.09	0.057434	2.70727	0.98	1.21
AMOTL1	XM_014163484.1	XM_014163484.1:3503	1.77	2.51	5.73	2.28	-3.24	0.0605909	-2.5451	0.09	1.11
RND3d	NM_001140259.1	NM_001140259.1:277	486.69	29.18	562.75	56.13	-1.16	0.0610204	-2.43396	0.73	1.02
CADM2Ba	XM_014129854.1	XM_014129854.1:517	27.45	3.7	18.79	5.98	1.46	0.065389	2.47063	0.95	2.24
PHACTR4Bb	XM_014169607.1	XM_014169607.1:141	267.08	32.25	224.5	11.5	1.19	0.0663971	2.52568	0.96	1.48
TLE4c	XM_014172750.1	XM_014172750.1:1535	41.32	6.1	32.07	5.6	1.29	0.0688718	2.22532	0.96	1.73
KDM5Bc	XM_014136221.1	XM_014136221.1:4820	223.34	10.82	183.66	27.22	1.22	0.0690322	2.55732	0.95	1.55
GHSRb	XM_014151925.1	XM_014151925.1:1446	16.19	3.53	21.18	1.02	-1.31	0.0865486	-2.41862	0.54	1.09
AMOTL2b	XM_014139405.1	XM_014139405.1:2019	1.83	1.07	4.42	2.41	-2.42	0.0869983	-2.0564	0.14	1.25
WNT7B	XM_014169868.1	XM_014169868.1:419	3.41	2.61	8.46	3.84	-2.48	0.0881224	-2.18506	0.13	1.28
ARHGAP32e	XM_014201394.1	XM_014201394.1:5	43.51	9.91	34.22	0.74	1.27	0.100266	2.32959	0.92	1.77
TEAD1b	XM_014175316.1	XM_014175316.1:2659	129.9	23.08	167.32	34.73	-1.29	0.111017	-1.87529	0.55	1.1
KLF15d	XM_014135694.1	XM_014135694.1:2317	76.55	15.57	59.77	10.61	1.28	0.115362	1.8406	0.91	1.81
PPARAb	XM_014169858.1	XM_014169858.1:1906	130.94	35.29	96.51	22.97	1.36	0.116151	1.83643	0.89	2.08
EGR1c	XM_014212603.1	XM_014212603.1:6	14.08	3.35	18.21	2.91	-1.29	0.120503	-1.84427	0.54	1.11
AMOTa	XM_014197212.1	XM_014197212.1:4720	101.97	22.5	126.39	4.87	-1.24	0.131636	-2.01387	0.57	1.13
GREB1Lb	XM_014142369.1	XM_014142369.1:6110	59.43	6.21	52.11	5.85	1.14	0.131656	1.7461	0.94	1.38
FGF14a	XM_014163795.1	XM_014163795.1:145	508.13	45.92	396.09	101.52	1.28	0.137836	1.88593	0.84	1.95
EGR1a	NM_001141824.1	NM_001141824.1:17	349.22	49.46	480.73	144.05	-1.38	0.13926	-1.82132	0.45	1.18
ETS1d	XM_014200641.1	XM_014200641.1:574	19.63	8.1	29.64	8.33	-1.51	0.144483	-1.7175	0.36	1.23
SNAI2a	NM_001140203.1	NM_001140203.1:1178	7.37	3.17	3.47	2.97	2.12	0.148377	1.69857	0.68	6.65
RND3b	XM_014165492.1	XM_014165492.1:1056	183.74	13.95	163.92	18.79	1.12	0.150392	1.68629	0.94	1.33
WNT8Ba	XM_014206457.1	XM_014206457.1:691	11.82	7.01	23.53	11.28	-1.99	0.150646	-1.66824	0.17	1.45
GHR1	XM_014133894.1	XM_014133894.1:197	336.28	30.91	287.97	48.27	1.17	0.158473	1.6675	0.9	1.51
RXRGAa	XM_014190174.1	XM_014190174.1:261	2.32	4.58	6.27	3.87	-2.71	0.160102	-1.65134	0.07	1.97
PPARAc	XM_014152661.1	XM_014152661.1:546	51.08	12.54	32.9	13.4	1.55	0.16115	1.67619	0.75	3.22
FOXO1b	XM_014123816.1	XM_014123816.1:26	1.38	0.79	2.19	0.75	-1.59	0.16186	-1.60813	0.3	1.32
SPP2	NM_001123551.1	NM_001123551.1:281	1.06	0.07	2.83	5.75	-2.66	0.162118	-1.84151	0.07	2.04
LRRC9	XM_014210738.1	XM_014210738.1:1811	26.38	5.53	34.09	7.95	-1.29	0.168683	-1.57471	0.51	1.18
ARHGAP6d	XM_014156305.1	XM_014156305.1:172	3.09	4.32	8.29	4.31	-2.69	0.175562	-1.63124	0.07	2
AMOTL2a	XM_014123677.1	XM_014123677.1:2716	107.28	11.94	120.67	12.22	-1.12	0.182206	-1.50936	0.73	1.09
GNRHR1a	XM_014142277.1	XM_014142277.1:3462	413.5	20.72	356.37	59.25	1.16	0.184637	1.64833	0.87	1.55
MMP13b	XM_014137820.1	XM_014137820.1:559	1.06	0.07	1.78	1.42	-1.68	0.190556	-1.67506	0.22	1.59
MC4Rb	XM_014190362.1	XM_014190362.1:17	2.91	4.11	6.81	1.81	-2.34	0.194425	-1.61608	0.08	2.28
SNAIa	XM_014166486.1	XM_014166486.1:248	28.1	0.8	20.9	6.96	1.34	0.20031	1.63096	0.75	2.39
GRM6a	XM_014133244.1	XM_014133244.1:4216	1.34	0.56	2.15	1.56	-1.6	0.201845	-1.46096	0.27	1.43
SNAI1	XM_014134685.1	XM_014134685.1:109	3.86	7.46	11.69	6.12	-3.03	0.205126	-1.53091	0.03	3.31
LIMK1	XM_014162741.1	XM_014162741.1:3508	306.32	12.44	293.45	13.74	1.04	0.211116	1.40313	0.96	1.13
ACTB	XM_014194401.1	XM_014194401.1:60	47.18	6.43	56.28	12.16	-1.19	0.211554	-1.41658	0.61	1.15
ARHGAP32d	XM_014214855.1	XM_014214855.1:8	116.36	17.49	98.88	17.29	1.18	0.212797	1.39816	0.87	1.59
HPRT1	XM_014212855.1	XM_014212855.1:452	1492.35	83.28	1563.12	52.83	-1.05	0.214316	-1.42517	0.87	1.04
LAPTM4Ab/LAP4A	NM_001140354.1	NM_001140354.1:2208	1232.02	43.01	1286.37	65.75	-1.04	0.21612	-1.40469	0.89	1.04
COL2A1a	XM_014145553.1	XM_014145553.1:5694	62.44	70.5	303.94	1155.31	-4.87	0.216888	-1.45363	0.01	4.22
RLN3Ac	XM_014202852.1	XM_014202852.1:1223	43.03	6.49	35.55	8.09	1.21	0.220037	1.39066	0.85	1.72
EF1Aa	NM_001141909.1	NM_001141909.1:0	7281.58	230.81	6916.93	444.54	1.05	0.223403	1.41873	0.95	1.16
TLE1a	XM_014160992.1	XM_014160992.1:839	86.17	5.69	76.44	11.13	1.13	0.223516	1.43359	0.89	1.42
COL12A1b	XM_014144106.1	XM_014144106.1:2546	11.66	4.45	7.91	3.57	1.47	0.225446	1.35723	0.71	3.08
FOXP3a	NM_001198847.1	NM_001198847.1:1472	1.67	1.3	3.09	2.45	-1.85	0.225528	-1.35753	0.17	1.73
PRKAR2Ab	XM_014167675.1	XM_014167675.1:1264	1.36	0.79	2.43	2.01	-1.79	0.226446	-1.37661	0.19	1.65
MOB1Aa	XM_014171312.1	XM_014171312.1:118	465.88	21.9	440.89	30.96	1.06	0.23632	1.33567	0.95	1.17
FRMD6c	XM_014216100.1	XM_014216100.1:1713	24.2	1.44	29.06	7.18	-1.2	0.237954	-1.43476	0.55	1.25
ARB2/AR	XM_014196828.1	XM_014196828.1:113	16.48	4.8	20.46	3.79	-1.24	0.241149	-1.30998	0.53	1.23
EF1Ac	XM_014177562.1	XM_014177562.1:75	97.49	12.07	85.7	13.9	1.14	0.245964	1.29329	0.88	1.47
PRKAR2Ba	XM_014125918.1	XM_014125918.1:2016	253.14	15.19	214.26	50.87	1.18	0.248532	1.39036	0.81	1.73
WNT8Bb	XM_014155110.1	XM_014155110.1:1297	1.67	1.54	3.25	2.74	-1.95	0.252636	-1.27322	0.13	1.97
MC4Ra	XM_014140480.1	XM_014140480.1:170	29.83	4.56	21.74	9.26	1.37	0.254698	1.34759	0.65	2.89
PRKAR1Ab	XM_014209627.1	XM_014209627.1:3673	1025.78	59.31	947.57	108.92	1.08	0.260208	1.28392	0.91	1.29
MYO10a	XM_014139109.1	XM_014139109.1:6583	109.33	16.39	128.68	29.04	-1.18	0.261006	-1.25821	0.61	1.19
FARP1a	XM_014173359.1	XM_014173359.1:4482	300.47	24.71	280.58	21.8	1.07	0.261432	1.23965	0.93	1.23
ZIC1b	NM_001140488.1	NM_001140488.1:707	1898.27	329.06	1622.01	274.76	1.17	0.266618	1.22466	0.84	1.63
LEPB1	NM_001279134.1	NM_001279134.1:434	3.03	3.99	1.46	0.42	2.07	0.267813	1.31913	0.36	11.94
ZIC1a	XM_014181845.1	XM_014181845.1:1571	646.37	78.79	572.43	91.45	1.13	0.273935	1.21766	0.87	1.46
GNRH	XM_014154458.1	XM_014154458.1:186	1.33	0.81	2.51	2.89	-1.88	0.274361	-1.2455	0.13	2.18
TEAD1a	XM_014126883.1	XM_014126883.1:29	18.17	7.17	26.97	13.34	-1.48	0.274384	-1.20328	0.29	1.57
MMP13c	XM_014137819.1	XM_014137819.1:407	3.93	4.14	7.29	1.99	-1.85	0.275706	-1.2914	0.12	2.47
FOXP3b	XM_014146362.1	XM_014146362.1:1754	1.3	0.58	2.31	2.35	-1.78	0.277976	-1.25188	0.16	2.02
RHOAe	XM_014147561.1	XM_014147561.1:9	1.06	0.07	1.18	0.18	-1.11	0.279326	-1.24634	0.72	1.13
WNT7Bc	XM_014152727.1	XM_014152727.1:1480	1.06	0.07	1.18	0.18	-1.11	0.279326	-1.24634	0.72	1.13
STK4	XM_014165828.1	XM_014165828.1:775	150.86	21.98	182.7	51.67	-1.21	0.280968	-1.21587	0.53	1.28
YAP1	XM_014215593.1	XM_014215593.1:594	22.59	6.58	28.16	6.07	-1.25	0.287006	-1.18781	0.5	1.29
CEBPAb	XM_014127824.1	XM_014127824.1:2561	127.97	10.66	117.01	16.16	1.09	0.306373	1.14191	0.88	1.36
PRKCH	XM_014210726.1	XM_014210726.1:1943	7.17	7.72	12.62	8.03	-1.76	0.311132	-1.12991	0.14	2.28
CHMP2B	XM_014173900.1	XM_014173900.1:801	174.11	13.46	159.59	20.99	1.09	0.313476	1.12471	0.88	1.35
SNAIb	NM_001140479.1	NM_001140479.1:1257	21.04	6.67	25.94	6.09	-1.23	0.314989	-1.1037	0.5	1.32
LIMK2a	XM_014170687.1	XM_014170687.1:2658	55.37	12.39	63.49	2.76	-1.15	0.31774	-1.18028	0.6	1.26
COL2A1d	XM_014134054.1	XM_014134054.1:33	79.1	24.05	164.91	285.06	-2.08	0.320809	-1.1635	0.06	3.58
FOXO1a	XM_014195874.1	XM_014195874.1:3676	29.79	5.82	34.83	6.69	-1.17	0.32324	-1.07655	0.59	1.24
COL1A1b	XM_014192569.1	XM_014192569.1:1568	745.89	888.8	406.15	65.38	1.84	0.328754	1.15387	0.34	9.82
GRM6b	XM_014166437.1	XM_014166437.1:186	45.87	11.47	32.68	20.31	1.4	0.333996	1.09771	0.53	3.75
RHOAd	XM_014145763.1	XM_014145763.1:1243	777.64	84.72	726.56	52.76	1.07	0.339407	1.04803	0.91	1.26
FRMD6a	XM_014211509.1	XM_014211509.1:2626	56.61	9.98	49.2	10.95	1.15	0.34195	1.03445	0.81	1.63
ARHGAP6b	XM_014164375.1	XM_014164375.1:14	5.36	5.32	3.23	1.96	1.66	0.34215	1.0314	0.47	5.87
VGLL3a	XM_014173901.1	XM_014173901.1:1500	7.26	9.17	14.62	6.42	-2.01	0.343221	-1.08159	0.06	3.9
CYP26B1b	XM_014206393.1	XM_014206393.1:3806	377.18	75.56	324.58	69.4	1.16	0.346894	1.02096	0.8	1.7
MOB1Ab	XM_014161297.1	XM_014161297.1:61	335	25.64	311.59	36.79	1.08	0.347709	1.03237	0.9	1.29
COF2a	XM_014196474.1	XM_014196474.1:947	4868.51	329.52	5115.36	365.31	-1.05	0.356254	-0.999577	0.84	1.08
COL12A1a	XM_014204893.1	XM_014204893.1:4669	63.1	26.26	46.91	21.91	1.35	0.360201	0.995227	0.63	2.89
PPARB1A	XM_014167444.1	XM_014167444.1:4288	141.19	12.44	132.47	13.62	1.07	0.364687	0.982347	0.9	1.26
CGBa	XM_014126340.1	XM_014126340.1:402	376	3043.97	89.29	394.16	4.21	0.36526	0.996163	0.08	231.53
ADMa	XR_001323797.1	XR_001323797.1:594	1.08	0.07	1.18	0.18	-1.09	0.365934	-1.01642	0.74	1.15
GNRHR1b	XM_014177690.1	XM_014177690.1:275	43.99	5.75	39.49	7.02	1.11	0.366122	0.980878	0.84	1.48
SIX6b	XM_014189802.1	XM_014189802.1:2316	2.68	4.66	5.13	4.03	-1.92	0.370079	-0.974641	0.09	2.9
COF2d	XM_014212307.1	XM_014212307.1:1288	5465.4	371.85	5779.63	540.45	-1.06	0.370399	-0.976622	0.82	1.1
WNT7Bb	XM_014124504.1	XM_014124504.1:2894	50.15	7.92	54.7	4.96	-1.09	0.371754	-0.983538	0.72	1.17
CGAa	XM_014210156.1	XM_014210156.1:91	1.4	0.49	1.18	0.18	1.19	0.373364	0.992854	0.73	1.92
KDM5Bd	XM_014146695.1	XM_014146695.1:38	266.36	7.79	245.45	38.91	1.09	0.378579	1.01956	0.84	1.4
MYO10c	XM_014204158.1	XM_014204158.1:3536	47.57	9.94	42.15	6.31	1.13	0.385619	0.941835	0.81	1.57
ROCK1b	XM_014140558.1	XM_014140558.1:105	7.7	2.9	9.89	3.85	-1.28	0.386374	-0.938564	0.39	1.54
ROCK2b	XM_014211022.1	XM_014211022.1:358	66.48	3.17	70.1	6.73	-1.05	0.388646	-0.958208	0.81	1.11
ALDH1A2b	XM_014175666.1	XM_014175666.1:1297	314.02	39.84	277.55	64.34	1.13	0.395616	0.932748	0.78	1.63
ARHGEF25a	XM_014147068.1	XM_014147068.1:1713	75.25	8.02	62.04	20.83	1.21	0.400463	0.956978	0.64	2.31
COF2c	XM_014129157.1	XM_014129157.1:1	477.65	26.65	461.71	22.9	1.03	0.401033	0.904625	0.94	1.14
ETS1c	XM_014162824.1	XM_014162824.1:1773	85.6	29.32	102.3	16.16	-1.2	0.401187	-0.928931	0.49	1.43
COL2A1c	XM_014168236.1	XM_014168236.1:6227	88.93	44.29	203.86	614.56	-2.29	0.402025	-0.954509	0.03	6.93
SIX3a	XM_014179983.1	XM_014179983.1:1557	81.75	51.48	117	19.57	-1.43	0.402534	-0.9583	0.21	2.3
SOX9a	XM_014202610.1	XM_014202610.1:190	1889.89	172.52	1989.15	137.56	-1.05	0.402587	-0.905549	0.82	1.1
EF1Ab	NM_001123629.1	NM_001123629.1:0	14946.7	720.14	15350.9	520.19	-1.03	0.404893	-0.902947	0.9	1.05
PRKAR2Aa	XM_014131913.1	XM_014131913.1:1832	4.6	2.34	5.99	2.32	-1.3	0.406183	-0.901802	0.36	1.63
SOX9c	XM_014179186.1	XM_014179186.1:3163	380.31	41.01	358.62	27.38	1.06	0.409782	0.894424	0.9	1.26
SIX3c	XM_014158209.1	XM_014158209.1:1186	1.73	1.51	2.47	1.48	-1.43	0.411514	-0.884393	0.25	1.99
TEAD2	XM_014126867.1	XM_014126867.1:2029	149.81	32.47	177.59	59.22	-1.19	0.411521	-0.88846	0.52	1.38
LATS1a	XM_014205037.1	XM_014205037.1:5010	73.84	7.77	65.99	16.28	1.12	0.411754	0.906881	0.79	1.58
FARP1c	XM_014151196.1	XM_014151196.1:1131	66.43	13.77	57.71	13.82	1.15	0.413012	0.879528	0.76	1.74
STK3a	XM_014143284.1	XM_014143284.1:2994	343.98	20.01	315.8	56.29	1.09	0.416992	0.914481	0.81	1.47
ETS1e	XM_014165442.1	XM_014165442.1:2	1.06	0.07	1.15	0.2	-1.08	0.421536	-0.898121	0.69	1.23
GHSRc	XM_014202065.1	XM_014202065.1:394	1.06	0.07	1.15	0.2	-1.08	0.421536	-0.898121	0.69	1.23
LEPRa	XM_014123299.1	XM_014123299.1:79	1.06	0.07	1.15	0.2	-1.08	0.421536	-0.898121	0.69	1.23
MYF5a	NM_001123644.1	NM_001123644.1:438	1.06	0.07	1.15	0.2	-1.08	0.421536	-0.898121	0.69	1.23
PPARGb	XM_014135113.1	XM_014135113.1:82	1.06	0.07	1.15	0.2	-1.08	0.421536	-0.898121	0.69	1.23
VGLL3b	XM_014164976.1	XM_014164976.1:736	1.06	0.07	1.15	0.2	-1.08	0.421536	-0.898121	0.69	1.23
LEPRb	XM_014168840.1	XM_014168840.1:4180	3.56	2.47	2.21	1.99	1.61	0.423584	0.858506	0.39	6.71
RXRAb	XM_014128611.1	XM_014128611.1:71	94.1	13.66	84.16	18.33	1.12	0.424602	0.865888	0.8	1.56
EDAR	XM_014173897.1	XM_014173897.1:2259	12.14	7.35	16.96	7.72	-1.4	0.424634	-0.869731	0.25	2.08
GHRL	NM_001139585.1	NM_001139585.1:396	1.55	1.8	2.23	1.1	-1.44	0.435687	-0.844975	0.23	2.1
ARB1	XM_014137515.1	XM_014137515.1:946	15.23	6.4	12.5	3.52	1.22	0.440567	0.828492	0.66	2.25
PITX1a	XM_014198242.1	XM_014198242.1:950	6.7	28.98	18.96	35.81	-2.83	0.440824	-0.836381	0.01	8.65
CEBPDb	XM_014191131.1	XM_014191131.1:569	400.49	210.14	315.86	112.39	1.27	0.447538	0.813964	0.6	2.68
COL1A2	XM_014178512.1	XM_014178512.1:4396	3219.65	2046.24	2446.84	561.99	1.32	0.448775	0.839187	0.46	3.73
ROCK2c	XM_014204608.1	XM_014204608.1:154	1.47	0.94	1.19	0.17	1.24	0.453402	0.841859	0.55	2.76
GNRHRb	XM_014201132.1	XM_014201132.1:993	14.12	7.89	18.45	7.6	-1.31	0.454342	-0.803404	0.33	1.8
VDRAc	XM_014135458.1	XM_014135458.1:1809	120.75	20.47	109.29	19.2	1.1	0.456524	0.795853	0.8	1.52
COL1A1a	XM_014204457.1	XM_014204457.1:5684	1252.7	1123.27	896.5	175.46	1.4	0.46427	0.822663	0.38	5.1
CDH2d	XM_014140224.1	XM_014140224.1:1489	1014.7	168.74	937.09	109.69	1.08	0.466547	0.784363	0.83	1.41
RHOAg	XM_014167662.1	XM_014167662.1:1664	360.02	19.74	382.84	54.56	-1.06	0.466987	-0.805599	0.74	1.2
SOX3b	XM_014199709.1	XM_014199709.1:16	389.87	67.78	458.55	171.48	-1.18	0.467442	-0.794234	0.48	1.5
TEAD3a	XM_014133831.1	XM_014133831.1:1712	70.92	19.52	80.55	15.11	-1.14	0.470148	-0.779093	0.58	1.34
FSTL3b	XM_014216321.1	XM_014216321.1:1509	9.49	2.6	14.84	34.29	-1.56	0.471049	-0.809694	0.11	3.71
GHSRa	XM_014150371.1	XM_014150371.1:721	5.67	3.25	4.12	3.42	1.38	0.47389	0.766018	0.47	4.05
RPABC2b	XM_014203767.1	XM_014203767.1:0	160.24	6.74	154.64	12.75	1.04	0.473963	0.780611	0.91	1.18
RND3c	XM_014173486.1	XM_014173486.1:1106	134.1	12.27	128.09	10.13	1.05	0.476049	0.760987	0.9	1.22
SIX1	NM_001139628.1	NM_001139628.1:949	17.1	15.5	26.15	22.05	-1.53	0.477332	-0.762168	0.16	2.74
FARP1b	XM_014165575.1	XM_014165575.1:1382	44.63	7.51	37.62	15.35	1.19	0.479755	0.776856	0.64	2.18
COL2A1b	XM_014135018.1	XM_014135018.1:4650	3.46	6.47	9.67	53.14	-2.8	0.481562	-0.76355	0.01	15.05
RHOAh	XM_014131927.1	XM_014131927.1:119	381.77	58.14	413.02	60.08	-1.08	0.486856	-0.740685	0.7	1.21
ARHGEF17b	XM_014215311.1	XM_014215311.1:1440	2.55	3.11	1.66	1.3	1.54	0.488851	0.750481	0.31	7.49
CEBPBa	NM_001139913.1	NM_001139913.1:105	32.16	8.89	28.38	5.06	1.13	0.490996	0.742888	0.71	1.81
RXRAa	XM_014172379.1	XM_014172379.1:5400	30.04	8.26	26.8	3.77	1.12	0.492567	0.745992	0.73	1.71
ADMb	XM_014175339.1	XM_014175339.1:702	10.77	4.38	8.41	5.01	1.28	0.499081	0.720708	0.53	3.1
TEAD1d	XM_014148054.1	XM_014148054.1:2094	98.16	18.02	105.52	5.28	-1.07	0.500838	-0.751288	0.68	1.26
ARHGAP5b	XR_001330076.1	XR_001330076.1:1615	638.87	67.46	607.9	55.91	1.05	0.502851	0.71327	0.88	1.26
PHACTR4Ba	XM_014200206.1	XM_014200206.1:450	1.58	1.79	2.26	2.12	-1.43	0.506922	-0.705578	0.19	2.57
PCDH18b	XM_014199395.1	XM_014199395.1:263	115.77	17.36	127.26	28.16	-1.1	0.509282	-0.706587	0.64	1.28
SIX3b	XM_014210714.1	XM_014210714.1:1220	84.85	53.23	112.94	27.64	-1.33	0.510125	-0.730587	0.22	2.61
HIF1A	XM_014210723.1	XM_014210723.1:2811	122.65	14.65	117.22	2.3	1.05	0.511648	0.737776	0.86	1.27
MOB1B	XM_014128058.1	XM_014128058.1:159	227.81	24.88	217.57	15.96	1.05	0.512142	0.70261	0.88	1.24
PRKAR2Bd	XM_014207731.1	XM_014207731.1:1225	241.67	26.93	228.19	26.13	1.06	0.512354	0.696298	0.86	1.31
ARHGAP32a	XM_014137384.1	XM_014137384.1:4422	195.59	28.02	208.97	26.11	-1.07	0.514046	-0.693589	0.73	1.2
GNRHR4a	XM_014148656.1	XM_014148656.1:1499	15.16	3.2	11.61	6.91	1.31	0.517198	0.718647	0.4	4.25
PRKAR2Bb	XM_014147660.1	XM_014147660.1:1380	342.58	33.7	324.5	38.2	1.06	0.519187	0.685539	0.86	1.29
RLN3Ad	XM_014138792.1	XM_014138792.1:147	1.17	0.27	1.42	0.93	-1.21	0.525514	-0.694312	0.39	1.77
KLF15c	XM_014168045.1	XM_014168045.1:1883	11.36	3.29	12.84	2.94	-1.13	0.532398	-0.664018	0.55	1.42
TEAD3b	XM_014166078.1	XM_014166078.1:2204	133	8.15	143.88	35.5	-1.08	0.533933	-0.689153	0.64	1.33
PCNXL4	XM_014210604.1	XM_014210604.1:3581	1.29	0.74	1.62	1.21	-1.26	0.536153	-0.657571	0.32	1.95
RPABC2a	XM_014193251.1	XM_014193251.1:1	565.28	25.64	538.46	73.94	1.05	0.539786	0.675324	0.83	1.32
GHb	XM_014204437.1	XM_014204437.1:1012	111.7	5584.89	789.54	17148.1	-7.07	0.542191	-0.648103	0	330.61
PPARB2B	XM_014147251.1	XM_014147251.1:206	19.16	6.78	22.36	7.39	-1.17	0.542452	-0.645666	0.46	1.59
TLE1b	XM_014169695.1	XM_014169695.1:2951	82.01	11.33	89.5	20.13	-1.09	0.544219	-0.650442	0.63	1.33
WWTR1b	XM_014168664.1	XM_014168664.1:22	141.15	15.56	131.71	24.18	1.07	0.54713	0.645066	0.81	1.41
CGBb/GTHB2	XM_014179923.1	XM_014179923.1:244	1.72	1.02	1.38	0.78	1.24	0.548462	0.636667	0.51	3.02
FHAD1	XM_014146077.1	XM_014146077.1:2577	3.55	4.62	2.37	2.74	1.5	0.548717	0.636301	0.29	7.7
ROCK1a	XM_014191784.1	XM_014191784.1:152	301.45	13.94	289.83	31.92	1.04	0.550896	0.650765	0.86	1.26
MYO10e	XM_014151910.1	XM_014151910.1:7014	200.81	14.13	211.79	33.58	-1.05	0.569796	-0.616555	0.75	1.21
FGF14b	XM_014152187.1	XM_014152187.1:2119	96.15	37.98	81.59	27.58	1.18	0.571287	0.601078	0.58	2.38
PRKAR2Bc	XM_014152968.1	XM_014152968.1:1506	319.19	31.82	334.68	41.11	-1.05	0.57148	-0.599448	0.78	1.17
EGR1b	XM_014198129.1	XM_014198129.1:2613	265.97	96.55	342.82	239.46	-1.29	0.571744	-0.612573	0.25	2.45
ALDH1A2a	XM_014126911.1	XM_014126911.1:466	1.16	0.18	1.35	0.8	-1.16	0.57185	-0.620407	0.4	1.86
FGF8a	XM_014202422.1	XM_014202422.1:635	91.12	25.68	81.78	15.45	1.11	0.572217	0.603126	0.7	1.77
RXRBAa	XM_014141731.1	XM_014141731.1:1640	159.78	34.5	149.36	10.92	1.07	0.573915	0.615789	0.75	1.52
ASMT	XM_014173895.1	XM_014173895.1:1118	4.34	4.19	5.83	2.39	-1.34	0.57534	-0.608792	0.19	2.86
PPARGa	NM_001123546.1	NM_001123546.1:2086	8.27	2.51	9.61	3.27	-1.16	0.576185	-0.59186	0.45	1.65
GHa	NM_001123676.1	NM_001123676.1:837	87.07	4144.21	511.1	14068.9	-5.87	0.576658	-0.590532	0	377.73
GAPDH	NM_001123561.1	NM_001123561.1:421	88.1	258.56	48.71	109.91	1.81	0.577751	0.594297	0.14	23.46
OTX2a	XM_014210818.1	XM_014210818.1:323	6.66	5.04	8.98	7.04	-1.35	0.578211	-0.58777	0.2	2.74
SOX9b	XM_014194273.1	XM_014194273.1:216	18.35	7.47	14.92	7.65	1.23	0.581011	0.585162	0.5	3.05
PCDH18a	XM_014212361.1	XM_014212361.1:224	182.76	18.47	169.63	41.44	1.08	0.58601	0.59142	0.76	1.53
ARHGAP6a	XM_014150285.1	XM_014150285.1:3821	36.27	7.44	32.63	11	1.11	0.586754	0.581351	0.67	1.84
ARHGAP6f	XM_014207436.1	XM_014207436.1:103	4.86	4.83	3.46	1.77	1.41	0.599682	0.561289	0.26	7.62
ARHGAP19c	XM_014214449.1	XM_014214449.1:1745	60.67	13.36	56.34	10.21	1.08	0.605391	0.545557	0.76	1.53
SOX3a	XM_014212260.1	XM_014212260.1:0	645.08	96.87	697.33	174.63	-1.08	0.609058	-0.546414	0.62	1.37
ANLNa	XM_014124340.1	XM_014124340.1:4609	15.53	7.3	12.69	7.63	1.22	0.611605	0.535437	0.46	3.22
KDM5Bb	XM_014132540.1	XM_014132540.1:4662	208.73	39.4	195.21	25.88	1.07	0.611712	0.539397	0.78	1.47
WNT5A	XM_014134623.1	XM_014134623.1:1733	34.68	6.45	31.11	10.65	1.12	0.611718	0.546045	0.64	1.94
MYO10f	XM_014165760.1	XM_014165760.1:6251	143.57	6.14	134.37	32.78	1.07	0.613508	0.558015	0.73	1.56
PPM1A	XM_014210734.1	XM_014210734.1:2244	1104.64	64.56	1147.58	149.81	-1.04	0.614303	-0.544044	0.79	1.17
MYO10g	XM_014174718.1	XM_014174718.1:337	43.13	10.04	46.56	4.81	-1.08	0.61575	-0.543414	0.59	1.45
RLN3Aa	XM_014125479.1	XM_014125479.1:2849	1.27	0.54	1.15	0.2	1.11	0.626464	0.523479	0.64	1.9
PGRa	NM_001252363.1	NM_001252363.1:729	7.42	4.44	8.64	3.04	-1.16	0.62749	-0.513527	0.4	1.84
OTX2c	XM_014144803.1	XM_014144803.1:57	65.01	7.64	74.86	40.62	-1.15	0.630971	-0.527572	0.37	2.03
LATS2a	XM_014164783.1	XM_014164783.1:4528	61.15	6.88	64.33	10.43	-1.05	0.633642	-0.505292	0.73	1.23
RUNX2	XM_014210599.1	XM_014210599.1:116	2.21	2	1.76	0.7	1.25	0.63475	0.511607	0.37	4.19
RXRBAb	XM_014202184.1	XM_014202184.1:2135	701.59	28.38	720.74	72.84	-1.03	0.635574	-0.511802	0.84	1.13
CTNNB1	NM_001173938.1	NM_001173938.1:1943	10755.3	468.49	10351.5	1461.89	1.04	0.638601	0.512226	0.82	1.32
MYO10b	XM_014193101.1	XM_014193101.1:3833	202.41	33.87	187.74	47.69	1.08	0.644488	0.491558	0.7	1.65
RHOAa	XM_014135290.1	XM_014135290.1:998	1787.77	93.63	1760.86	68.05	1.02	0.652725	0.475189	0.94	1.1
AJUBAb	XM_014207022.1	XM_014207022.1:3898	83.16	19.41	77.56	17.23	1.07	0.656476	0.467831	0.73	1.57
CADM2A	XM_014198381.1	XM_014198381.1:277	168.12	33.18	159.98	10.57	1.05	0.658525	0.479399	0.76	1.46
ANLNb	XM_014148898.1	XM_014148898.1:1662	15.53	8	13.8	3.76	1.12	0.663403	0.462189	0.55	2.28
AESa	XM_014150407.1	XM_014150407.1:2271	513.18	22.43	502.53	40.22	1.02	0.667937	0.457586	0.9	1.16
COF2b	XM_014199640.1	XM_014199640.1:1300	6729.01	596.55	7054.22	1321.9	-1.05	0.668526	-0.459181	0.72	1.27
CFL1Lb	XM_014180466.1	XM_014180466.1:51	1.93	2.07	1.53	1.51	1.26	0.668694	0.450482	0.34	4.68
AESb	XM_014216422.1	XM_014216422.1:3135	1671.14	82.83	1635.82	130.76	1.02	0.669065	0.453858	0.9	1.16
TNFSF11	XM_014173909.1	XM_014173909.1:1143	60.36	10.69	66.46	27.01	-1.1	0.672339	-0.45439	0.5	1.64
KLF15a	XM_014132950.1	XM_014132950.1:2640	47.87	27.37	54.52	19.83	-1.14	0.673679	-0.4449	0.41	1.86
PITX1b	XM_014123791.1	XM_014123791.1:1251	1.1	0.15	1.15	0.2	-1.05	0.677651	-0.437956	0.73	1.25
TDRD9	XM_014210746.1	XM_014210746.1:2725	12.27	20.88	18.09	11.15	-1.47	0.677912	-0.449393	0.04	10.61
WNT8Aa	XM_014199006.1	XM_014199006.1:155	18.17	14.26	15.31	2.31	1.19	0.68153	0.449173	0.35	4
GNRHR4b	XM_014124885.1	XM_014124885.1:251	23.06	6.05	25.62	9.84	-1.11	0.682423	-0.433221	0.48	1.68
AKAP11a	XM_014173902.1	XM_014173902.1:6476	349.54	68.57	331.88	41.01	1.05	0.683919	0.432464	0.76	1.47
GREB1La	XM_014210245.1	XM_014210245.1:9	64.58	18.96	59.7	8.69	1.08	0.688462	0.431239	0.65	1.79
AJUBAa	XM_014156138.1	XM_014156138.1:3470	156.18	7.34	164.53	38.44	-1.05	0.692314	-0.432844	0.65	1.39
CDH2c	XM_014191007.1	XM_014191007.1:3047	3265.3	154.89	3207.83	221.92	1.02	0.693304	0.416856	0.91	1.14
PRKAR1Ac	XM_014202328.1	XM_014202328.1:342	392.86	76.85	373.85	58.6	1.05	0.699939	0.404852	0.77	1.44
ARHGAP5a	XM_014194348.1	XM_014194348.1:5214	610.73	33.02	627.37	74.75	-1.03	0.69999	-0.41284	0.81	1.17
MC4Rc	XM_014180569.1	XM_014180569.1:1747	14	4.77	12.43	5.22	1.13	0.701748	0.402268	0.53	2.41
PPARAa	XM_014124069.1	XM_014124069.1:1937	190.85	51.49	180.36	22.02	1.06	0.702027	0.409508	0.72	1.55
FRMD6b	XM_014196585.1	XM_014196585.1:2427	487.84	82.61	449.69	163.12	1.08	0.702161	0.40954	0.62	1.88
PRKAR1Bb	XM_014202711.1	XM_014202711.1:402	1352.43	110.39	1303.75	204.35	1.04	0.704211	0.405186	0.81	1.33
ETS1a	XM_014197824.1	XM_014197824.1:914	15.69	5.11	14.57	2.09	1.08	0.705775	0.405544	0.65	1.78
WNT8Ab	XM_014199007.1	XM_014199007.1:1059	3.2	4.15	3.95	1.24	-1.23	0.707506	-0.406185	0.16	4.22
CCDC138	XM_014173899.1	XM_014173899.1:929	7.92	2.88	6.36	5.64	1.24	0.71088	0.399664	0.22	7.11
DNAJC15	XM_014173644.1	XM_014173644.1:957	4.27	3.31	4.91	1.66	-1.15	0.714019	-0.388762	0.32	2.38
CEBPAa	NM_001139931.1	NM_001139931.1:915	103.76	5.43	99.97	17.2	1.04	0.714263	0.396916	0.77	1.4
ARHGAP32b	XM_014197553.1	XM_014197553.1:2633	178.5	24.51	171.32	26.69	1.04	0.717484	0.380025	0.79	1.38
FGF8b	XM_014154007.1	XM_014154007.1:718	144.21	29.64	136.37	28.66	1.06	0.72118	0.3742	0.72	1.55
ARHGAP32c	XM_014157221.1	XM_014157221.1:6459	112.86	11.49	118.01	25.74	-1.05	0.722408	-0.37906	0.69	1.33
SIX6a	XM_014210731.1	XM_014210731.1:1031	21.3	26.3	27.69	8.53	-1.3	0.725939	-0.381478	0.09	6.87
FGF2	XM_014212026.1	XM_014212026.1:674	87.74	7.13	84.77	15.43	1.04	0.729243	0.369032	0.8	1.34
MC4Rd	XM_014157590.1	XM_014157590.1:116	34.4	5.14	37.09	15.19	-1.08	0.730416	-0.370846	0.49	1.77
RXRAc	XM_014132501.1	XM_014132501.1:2074	36.49	9.03	39.52	13.09	-1.08	0.730419	-0.363133	0.53	1.62
RHOAb	XM_014135189.1	XM_014135189.1:721	1032.66	142.61	1060.58	63	-1.03	0.737157	-0.359449	0.79	1.2
RD3L	XM_014210752.1	XM_014210752.1:1379	1.29	0.25	1.37	0.42	-1.06	0.737427	-0.353316	0.6	1.47
VDRAa	XM_014132120.1	XM_014132120.1:2743	307.45	57.65	291.98	75.9	1.05	0.738926	0.350065	0.72	1.54
VDRAb/VDR0	XM_014146371.1	XM_014146371.1:2025	203.1	44.3	193.98	33.79	1.05	0.744751	0.34158	0.74	1.48
CEBPDa	NM_001141493.2	NM_001141493.2:964	227.55	182.81	202.21	72.34	1.13	0.747318	0.339465	0.46	2.75
AEBP1	XM_014161791.1	XM_014161791.1:4474	29.24	10.04	27.06	8.53	1.08	0.749178	0.334954	0.6	1.96
GRM6c	XM_014134589.1	XM_014134589.1:3259	68.71	7.47	66.17	13.9	1.04	0.749939	0.337739	0.76	1.41
OTX2b	XM_014185285.1	XM_014185285.1:1470	328.23	41.71	317.39	50.85	1.03	0.751694	0.331667	0.8	1.34
ARHGEF17a	XM_014163481.1	XM_014163481.1:9576	194.14	19.91	188.76	25.13	1.03	0.753438	0.329708	0.83	1.28
CYP26B1a	XM_014156772.1	XM_014156772.1:715	68.25	11.06	72.45	22.28	-1.06	0.755758	-0.331775	0.57	1.55
TEAD1c	XM_014125445.1	XM_014125445.1:1514	148.91	8.23	156.89	49.18	-1.05	0.758928	-0.334318	0.58	1.56
HTR1F	XM_014173643.1	XM_014173643.1:328	10.6	3.52	11.73	6.97	-1.11	0.762531	-0.318878	0.4	2.04
EPSTI1	XM_014173912.1	XM_014173912.1:1120	139.06	17.73	151.85	84.94	-1.09	0.765021	-0.324016	0.39	2.17
SIX4	XM_014210729.1	XM_014210729.1:3737	6.73	3.31	7.93	7.99	-1.18	0.777908	-0.3004	0.19	3.86
ROCK2a	XM_014192160.1	XM_014192160.1:569	305.78	71.37	295.39	10.45	1.04	0.778298	0.306579	0.72	1.48
ARHGAP6e	XM_014174484.1	XM_014174484.1:4990	8.75	2.69	9.28	2.2	-1.06	0.778606	-0.294656	0.56	1.58
PAX3c	XM_014190806.1	XM_014190806.1:2321	197.93	52.87	209.53	53.43	-1.06	0.778887	-0.294095	0.57	1.55
MNAT1	XM_014210730.1	XM_014210730.1:318	83.77	12.95	79.72	24.65	1.05	0.780589	0.29554	0.66	1.67
CEBPBb	XM_014146703.1	XM_014146703.1:61	1.78	1.3	1.62	0.38	1.1	0.782127	0.296192	0.4	3.03
SNAI2b	XM_014140125.1	XM_014140125.1:1193	31.58	7.18	33.08	7.06	-1.05	0.785834	-0.284566	0.63	1.45
SOX9d	XM_014158399.1	XM_014158399.1:1952	646.05	38.75	656.21	59.85	-1.02	0.788206	-0.282994	0.85	1.13
GNRHRa	XM_014161730.1	XM_014161730.1:2848	16.36	4.76	17.13	3.7	-1.05	0.792719	-0.275445	0.62	1.47
AKAP11b	XM_014164979.1	XM_014164979.1:5524	86.73	28.35	91.72	21.26	-1.06	0.795386	-0.272745	0.56	1.6
MYF5b	XM_014153440.1	XM_014153440.1:728	3.57	5.18	4.21	2.02	-1.18	0.798275	-0.274358	0.13	5.69
PPARGc	XM_014168482.1	XM_014168482.1:746	7.03	5.98	7.95	5.35	-1.13	0.801353	-0.264047	0.27	2.92
ARHGAP32f	XM_014163003.1	XM_014163003.1:6235	403.29	46.87	394.9	44.51	1.02	0.809672	0.251774	0.82	1.27
KIF15	XM_014210754.1	XM_014210754.1:621	75.03	20.69	70.47	28.28	1.06	0.810826	0.251214	0.56	2.02
ETS1b	XM_014214708.1	XM_014214708.1:64	7.38	2.81	6.76	5.12	1.09	0.816984	0.244639	0.41	2.92
KLF15b	XM_014132138.1	XM_014132138.1:1090	22.87	8.17	24.27	8.15	-1.06	0.81712	-0.241621	0.5	1.77
WWTR1a	XM_014123631.1	XM_014123631.1:206	155.1	9.63	151.6	26.62	1.02	0.817911	0.246887	0.76	1.37
WNT5B	XM_014208835.1	XM_014208835.1:338	1.75	1.7	1.59	0.77	1.1	0.819559	0.240075	0.4	3.01
CFL1La	XM_014157965.1	XM_014157965.1:471	35.83	39.17	41.69	40.35	-1.16	0.831244	-0.222587	0.15	4.94
GNRH1	XM_014160183.1	XM_014160183.1:74	10.75	6.19	9.22	10.01	1.17	0.831958	0.227428	0.14	9.97
SAV1b	XR_001330108.1	XR_001330108.1:773	19.82	8.42	21.19	8.17	-1.07	0.834187	-0.219876	0.43	2.03
ADMc	XM_014126713.1	XM_014126713.1:701	3.84	2.73	3.42	2.3	1.12	0.83841	0.213251	0.29	4.4
COL12A1c	XM_014210332.1	XM_014210332.1:10124	15.57	14.31	13.64	24.9	1.14	0.842346	0.207862	0.22	5.83
AESc	XM_014169692.1	XM_014169692.1:2414	1338.84	125.99	1308.65	261.07	1.02	0.843758	0.2096	0.76	1.38
ARHGEF25b	XM_014135869.1	XM_014135869.1:2685	130.53	17.52	127.95	17.96	1.02	0.843876	0.205694	0.8	1.31
ARHGEF25c	XM_014167151.1	XM_014167151.1:3122	114.69	25.71	117.6	11.98	-1.03	0.845781	-0.206903	0.7	1.37
MYO10d	XM_014150467.1	XM_014150467.1:45	770.14	74.41	748.75	204.26	1.03	0.849297	0.203226	0.66	1.6
CYP26A1b	XM_014155254.1	XM_014155254.1:670	1.88	2.53	2.1	1.69	-1.11	0.850218	-0.197232	0.22	3.62
PRKAR1Aa	XM_014179785.1	XM_014179785.1:83	779.1	30.18	772.56	58.39	1.01	0.850808	0.199076	0.9	1.13
GADD45Bb	XM_014149394.1	XM_014149394.1:803	127.68	33.17	132.16	24.92	-1.04	0.852927	-0.194428	0.61	1.52
ARHGAP6c	XM_014151712.1	XM_014151712.1:3139	42.01	4.34	44.51	22.32	-1.06	0.854425	-0.198758	0.38	2.37
RND3a	XM_014165494.1	XM_014165494.1:1051	79.28	13.29	76.5	26.6	1.04	0.854637	0.193996	0.62	1.73
ARHGAP19a	XM_014182722.1	XM_014182722.1:1368	73.56	28.81	70.31	15.28	1.05	0.865635	0.179702	0.52	2.11
CYP26A1c	XM_014205392.1	XM_014205392.1:1160	19.3	1.78	19.96	6.42	-1.03	0.867411	-0.18003	0.53	1.75
RPS20	NM_001140843.1	NM_001140843.1:214	7327.46	1104.92	7438.91	596.38	-1.02	0.8708	-0.172059	0.77	1.26
CDH2b	XM_014123187.1	XM_014123187.1:86	403.71	29.81	411.98	95.67	-1.02	0.873034	-0.171255	0.67	1.43
CYP26A1a	XM_014154896.1	XM_014154896.1:54	1.48	1.39	1.59	1.23	-1.07	0.877369	-0.16109	0.32	2.76
PRKAR2Ad	XM_014146325.1	XM_014146325.1:2743	208.38	38.04	205.17	12.2	1.02	0.881089	0.160432	0.75	1.38
GLHA1	NM_001146456.1	NM_001146456.1:457	36.29	1191.12	24.15	447.39	1.5	0.885397	0.150494	0	1574.54
RTN1	XM_014210748.1	XM_014210748.1:2401	8836.91	431.95	8888.44	592.57	-1.01	0.894263	-0.139279	0.89	1.11
RXRBAc	XM_014177327.1	XM_014177327.1:3123	649.21	90.1	661.32	157.76	-1.02	0.895957	-0.137679	0.68	1.43
DLK1b	XM_014154083.1	XM_014154083.1:2272	2.85	4.7	3.12	2.05	-1.09	0.899026	-0.132997	0.16	5.13
TLE4b	XM_014216416.1	XM_014216416.1:87	111.17	11	113.14	28.55	-1.02	0.900975	-0.132675	0.64	1.5
FOXO1c	XM_014163663.1	XM_014163663.1:534	39.38	15.32	38.32	6.06	1.03	0.904827	0.127475	0.52	2.03
APOC1a	XM_014201564.1	XM_014201564.1:264	408.91	217.19	425.88	228.82	-1.04	0.912532	-0.11456	0.39	2.39
RXRGAb	XM_014139718.1	XM_014139718.1:1569	24.36	15.38	25.41	9.37	-1.04	0.918352	-0.108075	0.33	2.82
FSHR	NM_001126230.1	NM_001126230.1:1425	1.54	0.77	1.61	1.33	-1.04	0.918777	-0.106557	0.36	2.53
SAV1a	XM_014194137.1	XM_014194137.1:1867	6.13	7.81	6.55	1.04	-1.07	0.921131	-0.107303	0.13	6.7
GLHA2a	XM_014195502.1	XM_014195502.1:572	45.41	1824.41	60.37	1052.96	-1.33	0.922929	-0.101022	0	1058.62
PAX3d	XM_014215104.1	XM_014215104.1:2124	85.59	10.2	87.22	31.47	-1.02	0.923948	-0.102164	0.54	1.77
FSTL3a	XM_014148799.1	XM_014148799.1:1610	8.7	3.3	8.34	5.33	1.04	0.926015	0.0985605	0.32	3.39
PCDH18c	XM_014194606.1	XM_014194606.1:325	460.35	43.65	456.85	58.21	1.01	0.926752	0.0962095	0.82	1.24
RND3e	XM_014150815.1	XM_014150815.1:2042	18.02	2.55	17.68	8.07	1.02	0.92981	0.0939726	0.54	1.91
AMOTb	XM_014138015.1	XM_014138015.1:116	1.16	0.18	1.15	0.2	1.01	0.934823	0.0853143	0.76	1.35
PAX3b	XM_014163289.1	XM_014163289.1:1912	31.8	19.03	33	16.55	-1.04	0.935258	-0.0853051	0.31	2.96
GLHA2b	XM_014209153.1	XM_014209153.1:456	9.04	66.66	10.46	71.6	-1.16	0.937646	-0.0815691	0.01	86.08
RHOAf	XM_014166109.1	XM_014166109.1:1138	1406.6	110.64	1415.41	183.12	-1.01	0.938372	-0.0814251	0.8	1.23
NR1I2/PXR	XM_014174162.1	XM_014174162.1:1997	21.42	6.58	21.76	5.63	-1.02	0.939026	-0.0798066	0.6	1.62
EGR1d	XM_014200066.1	XM_014200066.1:323	15.89	0.57	16.16	7.37	-1.02	0.94276	-0.0778876	0.49	1.98
RLN3Ab	XM_014202846.1	XM_014202846.1:68	222.26	23.76	220.45	44.53	1.01	0.942829	0.075542	0.75	1.36
ARHGAP19b	XM_014182728.1	XM_014182728.1:2484	157.46	45.93	155.33	25.89	1.01	0.943663	0.0749079	0.61	1.68
CDH2a	XM_014169186.1	XM_014169186.1:223	358.18	36.04	360.34	47.6	-1.01	0.944267	-0.0730729	0.8	1.23
PAX3a	XM_014139573.1	XM_014139573.1:16	103.4	28.67	104.94	30.97	-1.01	0.944305	-0.0728402	0.58	1.66
PRKAR1Ba	XM_014202670.1	XM_014202670.1:383	1214.99	120.65	1224	223.77	-1.01	0.946574	-0.0708272	0.74	1.33
TLE4a	XM_014172558.1	XM_014172558.1:596	115.08	22.94	116.49	31.22	-1.01	0.947253	-0.0694918	0.63	1.55
ROCK2d	XR_001320866.1	XR_001320866.1:3478	2.74	3.93	2.63	1.41	1.04	0.951138	0.0646835	0.19	5.8
LATS2b	XM_014174046.1	XM_014174046.1:5147	29.88	4.72	29.59	7.8	1.01	0.952559	0.0625374	0.65	1.56
LHR/LHCGR	XM_014179976.1	XM_014179976.1:849	17.48	6.8	17.25	5.62	1.01	0.954039	0.060126	0.57	1.81
APOC1b	XM_014155604.1	XM_014155604.1:512	5372.3	763.12	5433.37	1938	-1.01	0.958221	-0.0558555	0.52	1.88
ESR1	XM_014205563.1	XM_014205563.1:3177	27.8	4.77	27.66	2.94	1.01	0.958557	0.0545022	0.79	1.28
PRKAR2Ac	XM_014135164.1	XM_014135164.1:2465	297.89	35.36	296.5	41.02	1	0.960768	0.0513239	0.8	1.27
RHOAc	XM_014146310.1	XM_014146310.1:77	127.87	16.46	127.27	20.41	1	0.965561	0.0451267	0.77	1.32
LAPTM4Aa	XM_014143948.1	XM_014143948.1:949	1132.9	83.48	1135.96	122.56	-1	0.9673	-0.0429558	0.85	1.17
ESRRAa	XM_014196428.1	XM_014196428.1:2790	106.09	19.72	106.76	27.5	-1.01	0.969563	-0.0399561	0.66	1.49
DLK1a	XM_014212308.1	XM_014212308.1:1335	289.91	33.8	288.29	92.4	1.01	0.974992	0.0334494	0.59	1.71
VDRAd	XM_014167996.1	XM_014167996.1:3206	344.37	88.5	346.12	102.39	-1.01	0.977678	-0.0291873	0.64	1.55
SLC38A6	XM_014210728.1	XM_014210728.1:1558	92.08	19.26	91.57	29.68	1.01	0.978155	0.0287767	0.61	1.64
ENOX1	XM_014173914.1	XM_014173914.1:2173	116.27	11.76	116.61	27.92	-1	0.982989	-0.0226767	0.7	1.43
MMP13a	NM_001140524.1	NM_001140524.1:1414	34.95	8.99	35.18	34.44	-1.01	0.986001	-0.0187022	0.32	3.11
CGAb	XM_014209152.1	XM_014209152.1:949	25.24	245.15	25.19	162.5	1	0.999094	0.00118435	0.01	124.02
